# Supplementary material for: Characterisation of ethnic differences in DNA methylation between UK-resident South Asians and Europeans
Source: Clin Epigenetics. 2022 Oct 15;14:130. doi: 10.1186/s13148-022-01351-2 (PMC9571473; doi:10.1186/s13148-022-01351-2)
Supplement: Supplementary file 4 — Additional file 4. Table S2. DMR results. Table S3. Epigenetic age acceleration results. Table S4. Cell count differences. Table S5. Effects of adjustment for mQTL and allele frequency differences. Table S6. Effects of adjustment for mQTL and allele frequency differences. Table S7. ANNOVAR enrichment. Table S8. GO term enrichment. Table S9. LOLA enrichment. [file 13148_2022_1351_MOESM4_ESM.xlsx]

## Sheet: ST2_dmrff
SABRE																			Born in Bradford
chr	start	end	n	start.idx	end.idx	start.orig	end.orig	z.orig	p.orig	B	S	estimate	se	z	p.value	p.adjust			chr	start	end	n	start.idx	end.idx	start.orig	end.orig	z.orig	p.orig	B	S	estimate	se	z	p.value	p.adjust
chr1	1366206	1366274	2	1164	1165	1163	1165	15.1046	1.51e-51	0.984287	0.0631705	0.984287	0.0631705	15.5814	9.73e-55	8.57e-49			chr3	30820620	30820664	2	553658	553659	553658	553659	18.2459	2.23e-74	1.0194	0.0558701	1.0194	0.0558701	18.2459	2.23e-74	3.02e-68
chr3	11267020	11267072	2	307371	307372	307371	307374	9.64692	5.07e-22	0.880201	0.061225	0.880201	0.061225	14.3765	7.27e-47	6.4e-41			chr16	87397796	87398040	2	329006	329007	329006	329007	16.315	7.72e-60	0.917782	0.0562538	0.917782	0.0562538	16.315	7.72e-60	1.04e-53
chr1	1475143	1475209	2	1317	1318	1317	1323	9.98833	1.71e-23	0.837521	0.0590242	0.837521	0.0590242	14.1895	1.06e-45	9.38e-40			chr11	71189385	71189514	3	153172	153174	153172	153175	13.4898	1.8e-41	0.889104	0.0569251	0.889104	0.0569251	15.6188	5.42e-55	7.33e-49
chr17	5019638	5019989	5	191792	191796	191791	191796	13.2831	2.9e-40	0.801893	0.0577627	0.801893	0.0577627	13.8825	8.08e-44	7.12e-38			chr3	11266695	11267072	4	549020	549023	549020	549028	11.792	4.29e-32	0.825332	0.054043	0.825332	0.054043	15.2718	1.18e-52	1.59e-46
chr17	44928210	44928552	4	203839	203842	203839	203848	10.5737	3.95e-26	0.772953	0.0558623	0.772953	0.0558623	13.8368	1.53e-43	1.35e-37			chr6	158070966	158071219	2	723969	723970	723969	723971	12.8297	1.12e-37	0.779756	0.0522836	0.779756	0.0522836	14.914	2.67e-50	3.62e-44
chr1	1371347	1371844	2	1176	1177	1176	1177	13.6448	2.17e-42	0.745525	0.054638	0.745525	0.054638	13.6448	2.17e-42	1.91e-36			chr5	150521339	150521440	3	665886	665888	665883	665889	-11.0882	1.43e-28	-0.833963	0.0561049	-0.833963	0.0561049	-14.8643	5.62e-50	7.6e-44
chr11	71189490	71189514	2	89735	89736	89735	89737	11.7286	9.1e-32	0.876487	0.0642611	0.876487	0.0642611	13.6395	2.33e-42	2.05e-36			chr20	34205182	34205488	2	504600	504601	504596	504601	10.9321	8.09e-28	0.812523	0.0557303	0.812523	0.0557303	14.5795	3.79e-48	5.13e-42
chr16	4033226	4033297	2	171687	171688	171687	171688	13.6336	2.53e-42	0.854879	0.0627037	0.854879	0.0627037	13.6336	2.53e-42	2.22e-36			chr15	75287548	75287851	3	285111	285113	285110	285113	-13.4224	4.47e-41	-0.669028	0.0465171	-0.669028	0.0465171	-14.3824	6.67e-47	9.02e-41
chr5	128301232	128301488	3	365117	365119	365108	365119	11.6739	1.73e-31	0.754452	0.0554072	0.754452	0.0554072	13.6165	3.2e-42	2.81e-36			chr1	1475143	1475209	2	1545	1546	1545	1551	10.2567	1.1e-24	0.750279	0.0527382	0.750279	0.0527382	14.2265	6.28e-46	8.49e-40
chr3	12045449	12045662	4	307569	307572	307569	307577	10.3434	4.48e-25	0.727996	0.054038	0.727996	0.054038	13.4719	2.29e-41	2.01e-35			chr12	117477837	117477926	2	207048	207049	207048	207049	14.1582	1.66e-45	0.776162	0.0548208	0.776162	0.0548208	14.1582	1.66e-45	2.25e-39
chr6	32036278	32036356	2	389925	389926	389922	389973	-5.75953	8.43e-09	-0.717748	0.0534397	-0.717748	0.0534397	-13.431	3.98e-41	3.5e-35			chr11	3177622	3178188	6	127995	128000	127995	128001	13.8542	1.2e-43	0.667329	0.0472039	0.667329	0.0472039	14.1371	2.24e-45	3.03e-39
chr2	127728910	127729123	3	266408	266410	266408	266415	7.47689	7.61e-14	0.855446	0.0638564	0.855446	0.0638564	13.3964	6.35e-41	5.59e-35			chr11	69259247	69260314	9	151637	151645	151637	151645	14.0947	4.09e-45	0.572315	0.0406049	0.572315	0.0406049	14.0947	4.09e-45	5.53e-39
chr19	46801642	46801672	2	241342	241343	241341	241343	13.1792	1.16e-39	0.870559	0.0652991	0.870559	0.0652991	13.3319	1.51e-40	1.33e-34			chr10	50386612	50386709	2	95827	95828	95827	95828	14.0643	6.29e-45	0.729568	0.0518738	0.729568	0.0518738	14.0643	6.29e-45	8.51e-39
chr6	32063607	32063619	2	390177	390178	390172	390225	10.0837	6.52e-24	0.849225	0.0637377	0.849225	0.0637377	13.3237	1.68e-40	1.48e-34			chr11	325915	326356	3	123680	123682	123679	123682	12.5076	6.78e-36	0.776303	0.0552661	0.776303	0.0552661	14.0466	8.08e-45	1.09e-38
chr12	111807189	111807467	2	117018	117019	117017	117019	11.0431	2.37e-28	0.768011	0.0584283	0.768011	0.0584283	13.1445	1.83e-39	1.61e-33			chr19	667564	667808	2	392677	392678	392674	392678	11.8854	1.41e-32	0.727155	0.0519402	0.727155	0.0519402	13.9999	1.56e-44	2.11e-38
chr20	62168794	62168878	4	292649	292652	292645	292653	10.557	4.71e-26	0.748128	0.0575539	0.748128	0.0575539	12.9987	1.24e-38	1.1e-32			chr11	121330348	121330401	3	166974	166976	166974	166976	13.9873	1.86e-44	0.687664	0.0491634	0.687664	0.0491634	13.9873	1.86e-44	2.52e-38
chr6	32063774	32063835	2	390180	390181	390172	390225	10.0837	6.52e-24	0.839721	0.0646536	0.839721	0.0646536	12.988	1.43e-38	1.26e-32			chr5	170288757	170289421	7	669891	669897	669886	669898	11.294	1.4e-29	0.577271	0.0415687	0.577271	0.0415687	13.8871	7.58e-44	1.03e-37
chr22	45403507	45403700	2	304177	304178	304174	304178	11.6418	2.53e-31	0.753909	0.0587991	0.753909	0.0587991	12.8218	1.24e-37	1.09e-31			chr6	31038593	31038713	2	690634	690635	690634	690636	-12.1936	3.36e-34	-0.750633	0.054556	-0.750633	0.054556	-13.759	4.5e-43	6.09e-37
chr2	242003078	242003523	2	282050	282051	282050	282051	12.549	4.02e-36	0.798274	0.0636124	0.798274	0.0636124	12.549	4.02e-36	3.54e-30			chr4	8292261	8292328	2	601730	601731	601729	601732	11.8736	1.62e-32	0.741835	0.0541498	0.741835	0.0541498	13.6997	1.02e-42	1.38e-36
chr20	34205095	34205182	2	287316	287317	287314	287317	10.9314	8.16e-28	0.778079	0.0622707	0.778079	0.0622707	12.4951	7.94e-36	6.99e-30			chr11	65816521	65816819	5	148462	148466	148462	148469	13.0977	3.39e-39	0.554434	0.0406502	0.554434	0.0406502	13.6391	2.34e-42	3.17e-36
chr19	720740	720793	2	223165	223166	223165	223167	12.1348	6.91e-34	0.792807	0.0634537	0.792807	0.0634537	12.4943	8.02e-36	7.06e-30			chr19	681420	681815	3	392695	392697	392695	392697	13.6099	3.5e-42	0.761888	0.0559804	0.761888	0.0559804	13.6099	3.5e-42	4.73e-36
chr3	155462991	155463133	2	325495	325496	325495	325496	12.4705	1.08e-35	0.689689	0.0553056	0.689689	0.0553056	12.4705	1.08e-35	9.52e-30			chr7	5111621	5112067	7	735237	735243	735233	735243	12.7784	2.16e-37	0.629207	0.0463777	0.629207	0.0463777	13.567	6.28e-42	8.5e-36
chr3	61236547	61237223	10	315830	315839	315830	315844	11.0591	1.98e-28	0.49009	0.0393491	0.49009	0.0393491	12.4549	1.32e-35	1.16e-29			chr22	29600139	29600657	3	534127	534129	534127	534133	11.3311	9.21e-30	0.722477	0.0532658	0.722477	0.0532658	13.5636	6.58e-42	8.9e-36
chr16	90113893	90114123	3	188854	188856	188854	188858	11.2734	1.78e-29	0.736715	0.0595364	0.736715	0.0595364	12.3742	3.61e-35	3.17e-29			chr17	5019611	5019989	6	337638	337643	337636	337643	12.3294	6.29e-35	0.682955	0.0503596	0.682955	0.0503596	13.5616	6.77e-42	9.15e-36
chr15	75287824	75287851	2	161666	161667	161664	161668	-9.98702	1.74e-23	-0.7862	0.0637116	-0.7862	0.0637116	-12.34	5.52e-35	4.86e-29			chr1	159046451	159046937	3	54675	54677	54674	54677	-13.4709	2.32e-41	-0.684615	0.050786	-0.684615	0.050786	-13.4804	2.04e-41	2.76e-35
chr5	170288766	170289430	5	372229	372233	372227	372234	12.0889	1.21e-33	0.575455	0.0466334	0.575455	0.0466334	12.34	5.52e-35	4.86e-29			chr14	69401017	69401069	2	250516	250517	250516	250517	13.3957	6.41e-41	0.673036	0.0502426	0.673036	0.0502426	13.3957	6.41e-41	8.66e-35
chr5	443987	444080	2	351984	351985	351981	351986	9.86476	5.92e-23	0.714009	0.0579212	0.714009	0.0579212	12.3272	6.46e-35	5.69e-29			chr11	35101356	35101445	2	137523	137524	137523	137524	13.3477	1.22e-40	0.692734	0.051899	0.692734	0.051899	13.3477	1.22e-40	1.65e-34
chr1	46859780	46859845	3	18725	18727	18724	18730	10.0108	1.37e-23	0.690467	0.0561482	0.690467	0.0561482	12.2972	9.37e-35	8.25e-29			chr20	62168831	62168878	2	516930	516931	516925	516931	9.02672	1.77e-19	0.759443	0.056939	0.759443	0.056939	13.3378	1.39e-40	1.89e-34
chr6	32063838	32064032	6	390182	390187	390172	390225	10.0837	6.52e-24	0.776777	0.0631854	0.776777	0.0631854	12.2936	9.8e-35	8.63e-29			chr21	37535885	37535887	2	521987	521988	521987	521990	12.3208	7e-35	0.761062	0.0573896	0.761062	0.0573896	13.2613	3.88e-40	5.25e-34
chr4	110223959	110223980	4	344359	344362	344351	344366	9.86446	5.94e-23	0.621095	0.0509782	0.621095	0.0509782	12.1835	3.8e-34	3.35e-28			chr2	127729097	127729123	2	464725	464726	464725	464726	13.2602	3.94e-40	0.793092	0.0598101	0.793092	0.0598101	13.2602	3.94e-40	5.33e-34
chr7	79083445	79083447	2	427790	427791	427775	427801	6.46119	1.04e-10	0.806647	0.0663552	0.806647	0.0663552	12.1565	5.3e-34	4.67e-28			chr15	67439378	67440222	6	281433	281438	281433	281438	13.1589	1.51e-39	0.529193	0.0402156	0.529193	0.0402156	13.1589	1.51e-39	2.05e-33
chr1	217310887	217311511	7	41350	41356	41344	41363	9.16086	5.15e-20	0.531262	0.0438103	0.531262	0.0438103	12.1264	7.65e-34	6.74e-28			chr6	32160998	32161004	2	694574	694575	694571	694576	8.92862	4.31e-19	0.744993	0.056731	0.744993	0.056731	13.132	2.16e-39	2.92e-33
chr7	34911385	34911779	2	421737	421738	421737	421738	-12.0956	1.11e-33	-0.643962	0.0532395	-0.643962	0.0532395	-12.0956	1.11e-33	9.81e-28			chr11	44896984	44897089	2	139158	139159	139158	139159	13.0689	4.96e-39	0.711827	0.0544674	0.711827	0.0544674	13.0689	4.96e-39	6.71e-33
chr11	93063684	93064092	6	92704	92709	92700	92710	8.14659	3.74e-16	0.545063	0.04522	0.545063	0.04522	12.0536	1.86e-33	1.63e-27			chr15	76483551	76484473	5	285792	285796	285792	285797	12.1671	4.65e-34	0.55477	0.0424861	0.55477	0.0424861	13.0577	5.74e-39	7.77e-33
chr10	73848764	73848830	5	57284	57288	57284	57292	10.011	1.36e-23	0.695325	0.0577409	0.695325	0.0577409	12.0422	2.13e-33	1.88e-27			chr17	38501491	38501519	2	352282	352283	352278	352284	12.8244	1.2e-37	0.676535	0.0518458	0.676535	0.0518458	13.049	6.44e-39	8.71e-33
chr12	176111	176189	2	99922	99923	99920	99923	11.044	2.34e-28	0.728866	0.0605978	0.728866	0.0605978	12.0279	2.53e-33	2.23e-27			chr2	5836713	5837057	2	433210	433211	433204	433214	7.21455	5.41e-13	0.718989	0.0551942	0.718989	0.0551942	13.0265	8.65e-39	1.17e-32
chr10	73533891	73534286	3	57192	57194	57192	57195	11.795	4.14e-32	0.627853	0.052235	0.627853	0.052235	12.0198	2.8e-33	2.46e-27			chr10	105615502	105615678	2	112063	112064	112063	112065	12.5488	4.04e-36	0.55405	0.0426016	0.55405	0.0426016	13.0054	1.14e-38	1.54e-32
chr1	154474518	154475068	5	30976	30980	30974	30983	10.9623	5.8e-28	0.594623	0.0497098	0.594623	0.0497098	11.9619	5.63e-33	4.95e-27			chr19	58545333	58545837	4	429992	429995	429985	429995	12.5215	5.7e-36	0.571544	0.0441455	0.571544	0.0441455	12.9468	2.45e-38	3.31e-32
chr6	158080676	158080750	2	408415	408416	408415	408416	11.9471	6.72e-33	0.707821	0.0592463	0.707821	0.0592463	11.9471	6.72e-33	5.92e-27			chr5	139076600	139077894	7	660647	660653	660647	660653	12.9368	2.79e-38	0.450136	0.034795	0.450136	0.034795	12.9368	2.79e-38	3.77e-32
chr17	73641809	73642080	2	210399	210400	210399	210408	10.12	4.51e-24	0.715077	0.0598541	0.715077	0.0598541	11.947	6.73e-33	5.93e-27			chr17	5087709	5087767	2	337673	337674	337673	337674	-12.9211	3.42e-38	-0.712099	0.0551112	-0.712099	0.0551112	-12.9211	3.42e-38	4.63e-32
chr8	71581649	71581788	4	453292	453295	453283	453295	6.0053	1.91e-09	0.674898	0.0565541	0.674898	0.0565541	11.9337	7.9e-33	6.96e-27			chr11	66233635	66233661	3	148958	148960	148955	148961	12.0805	1.34e-33	0.706815	0.0547186	0.706815	0.0547186	12.9173	3.6e-38	4.86e-32
chr7	129466001	129466143	2	434898	434899	434898	434899	11.9273	8.52e-33	0.745821	0.0625304	0.745821	0.0625304	11.9273	8.52e-33	7.51e-27			chr12	120663231	120663296	2	208136	208137	208136	208137	12.8928	4.94e-38	0.660045	0.0511949	0.660045	0.0511949	12.8928	4.94e-38	6.68e-32
chr10	94179972	94180913	7	60290	60296	60289	60296	11.7852	4.65e-32	0.515309	0.0433626	0.515309	0.0433626	11.8837	1.44e-32	1.27e-26			chr1	16554402	16554984	3	12200	12202	12199	12202	12.6234	1.57e-36	0.695053	0.0540001	0.695053	0.0540001	12.8713	6.53e-38	8.83e-32
chr19	53811826	53812098	3	245063	245065	245062	245065	11.6766	1.68e-31	0.624594	0.0527451	0.624594	0.0527451	11.8417	2.37e-32	2.09e-26			chr19	7767566	7767584	2	400101	400102	400101	400102	12.8624	7.32e-38	0.714422	0.0555434	0.714422	0.0555434	12.8624	7.32e-38	9.91e-32
chr6	31744524	31744545	2	388677	388678	388670	388685	5.08552	3.67e-07	0.767759	0.0650376	0.767759	0.0650376	11.8049	3.68e-32	3.24e-26			chr10	104535792	104536121	9	111430	111438	111427	111438	10.9834	4.6e-28	0.608615	0.0473878	0.608615	0.0473878	12.8433	9.38e-38	1.27e-31
chr11	129685597	129686365	7	98703	98709	98700	98709	10.3366	4.81e-25	0.556185	0.0471756	0.556185	0.0471756	11.7897	4.41e-32	3.88e-26			chr3	42947565	42948626	6	556909	556914	556904	556914	10.1107	4.95e-24	0.44792	0.0349082	0.44792	0.0349082	12.8314	1.09e-37	1.48e-31
chr11	69259265	69259788	3	88831	88833	88830	88838	10.8395	2.24e-27	0.689793	0.0588689	0.689793	0.0588689	11.7174	1.04e-31	9.14e-26			chr19	46526675	46526863	2	420403	420404	420392	420404	10.9096	1.04e-27	0.700129	0.054575	0.700129	0.054575	12.8287	1.13e-37	1.53e-31
chr7	22766155	22766209	2	419243	419244	419243	419250	10.26	1.07e-24	0.71779	0.0614142	0.71779	0.0614142	11.6877	1.47e-31	1.3e-25			chr7	2756996	2757342	2	733878	733879	733876	733879	10.1634	2.89e-24	0.661344	0.0515915	0.661344	0.0515915	12.8188	1.29e-37	1.74e-31
chr16	31580150	31580424	4	177292	177295	177292	177303	8.74874	2.16e-18	0.572667	0.0490171	0.572667	0.0490171	11.683	1.56e-31	1.37e-25			chr20	44035675	44035918	4	508372	508375	508372	508375	12.7921	1.81e-37	0.654126	0.051135	0.654126	0.051135	12.7921	1.81e-37	2.45e-31
chr6	31276437	31276797	7	387174	387180	387154	387180	9.67018	4.04e-22	0.470661	0.040293	0.470661	0.040293	11.681	1.59e-31	1.4e-25			chr17	7341479	7341936	4	339264	339267	339257	339275	8.9621	3.19e-19	0.622023	0.0490407	0.622023	0.0490407	12.6838	7.27e-37	9.83e-31
chr6	29796985	29797279	3	383778	383780	383774	383782	-8.49242	2.02e-17	-0.532822	0.0456886	-0.532822	0.0456886	-11.662	1.99e-31	1.75e-25			chr3	239506	239665	2	546474	546475	546454	546477	7.06477	1.61e-12	0.674271	0.0531778	0.674271	0.0531778	12.6796	7.68e-37	1.04e-30
chr13	113030235	113030673	2	134650	134651	134649	134652	-11.0434	2.36e-28	-0.619733	0.0532735	-0.619733	0.0532735	-11.6331	2.8e-31	2.46e-25			chr11	68658383	68658793	2	151169	151170	151169	151172	12.5323	4.97e-36	0.773565	0.0610451	0.773565	0.0610451	12.672	8.45e-37	1.14e-30
chr7	157667853	157668051	3	441339	441341	441338	441342	10.7054	9.6e-27	0.658019	0.0566627	0.658019	0.0566627	11.6129	3.54e-31	3.12e-25			chr1	14029478	14029875	3	10790	10792	10790	10792	12.6054	1.97e-36	0.634677	0.0503496	0.634677	0.0503496	12.6054	1.97e-36	2.67e-30
chr19	58545001	58545837	11	247650	247660	247650	247660	11.6059	3.85e-31	0.471873	0.0406581	0.471873	0.0406581	11.6059	3.85e-31	3.39e-25			chr5	2750758	2751041	2	634489	634490	634486	634490	9.31918	1.17e-20	0.689671	0.0548105	0.689671	0.0548105	12.5828	2.62e-36	3.55e-30
chr19	29217858	29218101	2	235171	235172	235171	235177	10.6563	1.63e-26	0.75935	0.0654831	0.75935	0.0654831	11.5961	4.31e-31	3.8e-25			chr11	30038619	30038685	5	135916	135920	135909	135926	8.14434	3.81e-16	0.612794	0.0487766	0.612794	0.0487766	12.5633	3.36e-36	4.55e-30
chr6	48036601	48036617	5	398165	398169	398160	398170	8.35511	6.54e-17	0.74588	0.064554	0.74588	0.064554	11.5544	7.02e-31	6.18e-25			chr6	31322914	31322996	3	691061	691063	691056	691070	-8.98712	2.54e-19	-0.611803	0.0490775	-0.611803	0.0490775	-12.466	1.14e-35	1.55e-29
chr19	52956622	52956683	4	244741	244744	244741	244751	9.64324	5.25e-22	0.680595	0.0591257	0.680595	0.0591257	11.511	1.16e-30	1.02e-24			chr2	228678393	228678435	2	486955	486956	486955	486956	12.4486	1.42e-35	0.65372	0.0525134	0.65372	0.0525134	12.4486	1.42e-35	1.92e-29
chr1	201617355	201618030	6	38125	38130	38125	38138	10.7363	6.87e-27	0.497252	0.0433424	0.497252	0.0433424	11.4726	1.81e-30	1.59e-24			chr12	119591747	119592094	3	207683	207685	207682	207686	12.1637	4.85e-34	0.668733	0.053724	0.668733	0.053724	12.4476	1.44e-35	1.95e-29
chr19	22805801	22806184	3	234956	234958	234956	234959	10.4443	1.56e-25	0.6883	0.0600362	0.6883	0.0600362	11.4647	1.98e-30	1.75e-24			chr5	34008210	34008215	2	639596	639597	639596	639598	-10.5459	5.31e-26	-0.766983	0.0617036	-0.766983	0.0617036	-12.4301	1.79e-35	2.43e-29
chr5	2750758	2751041	2	354145	354146	354142	354146	7.8194	5.31e-15	0.709188	0.0619074	0.709188	0.0619074	11.4556	2.2e-30	1.94e-24			chr1	54822008	54822922	5	32301	32305	32299	32305	10.5141	7.44e-26	0.540675	0.0434973	0.540675	0.0434973	12.4301	1.79e-35	2.43e-29
chr1	1361655	1361729	3	1157	1159	1155	1159	9.31045	1.27e-20	0.742365	0.0648292	0.742365	0.0648292	11.4511	2.32e-30	2.04e-24			chr11	68866745	68866783	3	151410	151412	151410	151413	11.9671	5.28e-33	0.665653	0.0536504	0.665653	0.0536504	12.4072	2.39e-35	3.23e-29
chr19	19383838	19383976	2	234345	234346	234344	234348	9.03882	1.58e-19	0.707051	0.0617498	0.707051	0.0617498	11.4503	2.34e-30	2.06e-24			chr20	290410	290737	2	495096	495097	495096	495098	10.32	5.72e-25	0.689462	0.0555739	0.689462	0.0555739	12.4062	2.42e-35	3.27e-29
chr7	155164323	155165471	5	439587	439591	439587	439606	9.55376	1.25e-21	0.447522	0.0391046	0.447522	0.0391046	11.4442	2.51e-30	2.21e-24			chr22	43551216	43551953	5	541851	541855	541851	541855	12.3918	2.89e-35	0.539251	0.0435166	0.539251	0.0435166	12.3918	2.89e-35	3.91e-29
chr7	5111875	5112067	3	416976	416978	416968	416978	10.3512	4.13e-25	0.669742	0.0585967	0.669742	0.0585967	11.4297	2.97e-30	2.62e-24			chr6	31276667	31276797	3	691050	691052	691027	691052	10.5493	5.12e-26	0.549191	0.0443188	0.549191	0.0443188	12.3918	2.89e-35	3.91e-29
chr6	139013092	139013146	2	406057	406058	406054	406058	-9.50002	2.1e-21	-0.766005	0.0670529	-0.766005	0.0670529	-11.4239	3.18e-30	2.8e-24			chr6	30749576	30749628	3	690153	690155	690153	690155	12.3722	3.69e-35	0.689158	0.055702	0.689158	0.055702	12.3722	3.69e-35	5e-29
chr4	7940426	7940579	2	335810	335811	335806	335812	10.3286	5.23e-25	0.671572	0.058856	0.671572	0.058856	11.4104	3.71e-30	3.27e-24			chr5	373299	373378	2	631798	631799	631798	631799	12.3621	4.19e-35	0.67112	0.0542887	0.67112	0.0542887	12.3621	4.19e-35	5.67e-29
chr1	227015418	227015456	2	42824	42825	42824	42829	8.17426	2.98e-16	0.683021	0.0599227	0.683021	0.0599227	11.3984	4.26e-30	3.75e-24			chr11	46366840	46366877	2	140083	140084	140081	140086	11.2512	2.29e-29	0.719613	0.0585507	0.719613	0.0585507	12.2904	1.02e-34	1.38e-28
chr1	2996522	2996949	3	3252	3254	3252	3254	11.3791	5.31e-30	0.513403	0.0451179	0.513403	0.0451179	11.3791	5.31e-30	4.68e-24			chr8	82191575	82192050	5	798117	798121	798117	798121	12.2669	1.36e-34	0.519261	0.0423301	0.519261	0.0423301	12.2669	1.36e-34	1.84e-28
chr11	65816521	65816985	9	86722	86730	86721	86730	11.1401	8e-29	0.478169	0.0420523	0.478169	0.0420523	11.3708	5.84e-30	5.15e-24			chr17	79134666	79135071	2	374069	374070	374068	374070	11.7752	5.24e-32	0.588726	0.0480171	0.588726	0.0480171	12.2608	1.47e-34	1.99e-28
chr9	124989915	124991047	6	468761	468766	468761	468768	10.2215	1.59e-24	0.53405	0.0469845	0.53405	0.0469845	11.3665	6.14e-30	5.4e-24			chr22	18958660	18959017	3	529062	529064	529054	529064	8.91762	4.76e-19	0.62845	0.0512868	0.62845	0.0512868	12.2536	1.61e-34	2.17e-28
chr19	58570790	58570995	2	247687	247688	247681	247688	10.0118	1.35e-23	0.665909	0.0585925	0.665909	0.0585925	11.3651	6.24e-30	5.49e-24			chr3	12858887	12858926	2	549704	549705	549702	549705	10.2583	1.09e-24	0.666073	0.0543728	0.666073	0.0543728	12.2501	1.68e-34	2.27e-28
chr3	43073058	43073152	2	311369	311370	311369	311370	11.3612	6.52e-30	0.74979	0.0659957	0.74979	0.0659957	11.3612	6.52e-30	5.74e-24			chr1	7501620	7501725	2	6975	6976	6975	6977	11.4663	1.95e-30	0.67552	0.0551962	0.67552	0.0551962	12.2385	1.94e-34	2.62e-28
chr2	5836713	5837057	3	249940	249942	249934	249944	9.08947	9.95e-20	0.68039	0.0599008	0.68039	0.0599008	11.3586	6.72e-30	5.92e-24			chr1	2995301	2995506	2	3733	3734	3732	3735	13.9343	3.92e-44	0.703339	0.0575375	0.703339	0.0575375	12.224	2.31e-34	3.13e-28
chr6	32063501	32063595	3	390174	390176	390172	390225	10.0837	6.52e-24	0.698029	0.0615339	0.698029	0.0615339	11.3438	7.96e-30	7.01e-24			chr7	79081666	79081670	2	753662	753663	753662	753693	6.86827	6.5e-12	0.6715	0.0549726	0.6715	0.0549726	12.2152	2.58e-34	3.49e-28
chr6	31038593	31038713	3	386767	386769	386767	386772	-10.6817	1.24e-26	-0.687367	0.0606745	-0.687367	0.0606745	-11.3288	9.45e-30	8.32e-24			chr17	7348399	7348438	2	339290	339291	339285	339294	8.58763	8.88e-18	0.659196	0.0539681	0.659196	0.0539681	12.2145	2.6e-34	3.52e-28
chr21	43655256	43655464	3	295656	295658	295656	295658	11.3098	1.17e-29	0.650591	0.0575246	0.650591	0.0575246	11.3098	1.17e-29	1.03e-23			chr15	68497939	68498589	6	281831	281836	281830	281837	11.0092	3.45e-28	0.529411	0.043347	0.529411	0.043347	12.2133	2.64e-34	3.57e-28
chr19	58514497	58515046	5	247636	247640	247632	247640	10.2794	8.73e-25	0.552437	0.0488486	0.552437	0.0488486	11.3092	1.18e-29	1.04e-23			chr2	242139599	242139924	3	493916	493918	493916	493918	12.2131	2.64e-34	0.621951	0.0509247	0.621951	0.0509247	12.2131	2.64e-34	3.58e-28
chr5	121647154	121647308	2	364422	364423	364422	364433	10.1203	4.49e-24	0.667901	0.0591117	0.667901	0.0591117	11.299	1.33e-29	1.17e-23			chr10	51575388	51575863	4	96240	96243	96240	96246	10.2088	1.81e-24	0.64642	0.0529517	0.64642	0.0529517	12.2077	2.83e-34	3.82e-28
chr6	139116947	139117274	2	406085	406086	406085	406088	10.2997	7.07e-25	0.727192	0.0643805	0.727192	0.0643805	11.2952	1.39e-29	1.22e-23			chr6	31846769	31847028	9	693002	693010	693002	693010	12.1905	3.49e-34	0.560707	0.0459954	0.560707	0.0459954	12.1905	3.49e-34	4.72e-28
chr5	178368205	178368620	4	374674	374677	374666	374677	9.73143	2.21e-22	0.598665	0.0530463	0.598665	0.0530463	11.2857	1.54e-29	1.36e-23			chr9	130954400	130954521	2	834262	834263	834262	834263	12.1831	3.83e-34	0.670753	0.055056	0.670753	0.055056	12.1831	3.83e-34	5.17e-28
chr2	25475287	25475726	3	252711	252713	252704	252715	9.82433	8.85e-23	0.591625	0.0524248	0.591625	0.0524248	11.2852	1.55e-29	1.37e-23			chr16	16169888	16170435	4	305845	305848	305845	305848	12.1605	5.04e-34	0.581887	0.0478504	0.581887	0.0478504	12.1605	5.04e-34	6.82e-28
chr7	151548036	151548111	2	439042	439043	439041	439043	11.1864	4.75e-29	0.688793	0.0611328	0.688793	0.0611328	11.2671	1.91e-29	1.68e-23			chr11	111250201	111250431	7	162166	162172	162162	162174	-11.0309	2.71e-28	-0.612907	0.0504064	-0.612907	0.0504064	-12.1593	5.12e-34	6.92e-28
chr6	7051497	7051754	2	377656	377657	377655	377657	11.2334	2.8e-29	0.651101	0.0578596	0.651101	0.0578596	11.2531	2.24e-29	1.97e-23			chr17	73641809	73642486	4	368608	368611	368607	368619	9.97652	1.93e-23	0.537321	0.0441964	0.537321	0.0441964	12.1576	5.23e-34	7.07e-28
chr3	160822720	160823392	9	326189	326197	326185	326197	10.5752	3.88e-26	0.441293	0.0392948	0.441293	0.0392948	11.2303	2.89e-29	2.55e-23			chr8	49647734	49647907	4	791977	791980	791975	791980	11.5545	7e-31	0.549269	0.0452351	0.549269	0.0452351	12.1425	6.28e-34	8.5e-28
chr6	75794881	75794995	2	399989	399990	399988	399991	9.62806	6.09e-22	0.680018	0.0605932	0.680018	0.0605932	11.2227	3.16e-29	2.78e-23			chr2	164592561	164592854	4	471809	471812	471808	471816	10.4221	1.97e-25	0.557703	0.0460324	0.557703	0.0460324	12.1154	8.75e-34	1.18e-27
chr11	2890190	2891360	31	74564	74594	74554	74596	7.77018	7.84e-15	0.426643	0.0380211	0.426643	0.0380211	11.2212	3.21e-29	2.82e-23			chr19	22805801	22806184	3	409984	409986	409984	409987	11.1462	7.47e-29	0.642815	0.0531493	0.642815	0.0531493	12.0945	1.13e-33	1.53e-27
chr4	9783198	9783206	2	336427	336428	336422	336434	8.99985	2.26e-19	0.73128	0.0652209	0.73128	0.0652209	11.2123	3.55e-29	3.12e-23			chr8	38287397	38287566	2	789505	789506	789505	789506	12.0894	1.2e-33	0.707503	0.0585228	0.707503	0.0585228	12.0894	1.2e-33	1.63e-27
chr1	6268709	6269260	4	5126	5129	5126	5132	10.5005	8.59e-26	0.545807	0.048683	0.545807	0.048683	11.2115	3.58e-29	3.15e-23			chr8	22422205	22422657	5	784614	784618	784614	784619	11.9803	4.51e-33	0.472015	0.0390673	0.472015	0.0390673	12.0821	1.31e-33	1.78e-27
chr12	95942907	95943114	3	114364	114366	114362	114366	10.9484	6.77e-28	0.571952	0.0510328	0.571952	0.0510328	11.2075	3.75e-29	3.3e-23			chr11	71165839	71166017	2	153148	153149	153148	153149	12.0809	1.33e-33	0.590802	0.0489038	0.590802	0.0489038	12.0809	1.33e-33	1.8e-27
chr2	114256406	114256781	5	265096	265100	265095	265102	9.73748	2.09e-22	0.559294	0.0500928	0.559294	0.0500928	11.1652	6.04e-29	5.32e-23			chr15	90717994	90718002	2	290961	290962	290961	290962	-12.0657	1.6e-33	-0.714654	0.0592304	-0.714654	0.0592304	-12.0657	1.6e-33	2.17e-27
chr11	30038310	30038788	9	79179	79187	79175	79191	8.89708	5.73e-19	0.561914	0.0503277	0.561914	0.0503277	11.1651	6.04e-29	5.32e-23			chr7	153583318	153584582	10	773136	773145	773136	773154	10.2307	1.44e-24	0.435022	0.0360559	0.435022	0.0360559	12.0652	1.61e-33	2.18e-27
chr2	223289277	223290168	6	277518	277523	277515	277524	9.87687	5.24e-23	0.508287	0.0455264	0.508287	0.0455264	11.1647	6.07e-29	5.35e-23			chr6	33548423	33548425	2	697849	697850	697849	697850	12.0432	2.11e-33	0.688844	0.0571979	0.688844	0.0571979	12.0432	2.11e-33	2.85e-27
chr1	16554402	16554892	3	8860	8862	8859	8863	10.7201	8.19e-27	0.641019	0.0574212	0.641019	0.0574212	11.1635	6.16e-29	5.42e-23			chr11	68658836	68658969	2	151171	151172	151169	151172	12.5323	4.97e-36	0.737275	0.0613136	0.737275	0.0613136	12.0247	2.64e-33	3.57e-27
chr1	184633039	184633572	4	36949	36952	36949	36953	9.99831	1.55e-23	0.536276	0.0480986	0.536276	0.0480986	11.1495	7.2e-29	6.34e-23			chr10	110226132	110226387	2	112691	112692	112689	112693	10.8768	1.49e-27	0.623015	0.05186	0.623015	0.05186	12.0134	3.02e-33	4.09e-27
chr6	32064212	32064764	20	390193	390212	390172	390225	10.0837	6.52e-24	0.624064	0.0560025	0.624064	0.0560025	11.1435	7.7e-29	6.78e-23			chrX	10076637	10076644	2	842136	842137	842136	842137	12.0048	3.35e-33	0.674274	0.0561668	0.674274	0.0561668	12.0048	3.35e-33	4.53e-27
chr8	65282507	65282946	2	452480	452481	452475	452489	8.78325	1.59e-18	0.656499	0.0589679	0.656499	0.0589679	11.1332	8.65e-29	7.62e-23			chr17	17776237	17776622	2	343909	343910	343909	343910	11.9979	3.64e-33	0.611495	0.0509666	0.611495	0.0509666	11.9979	3.64e-33	4.93e-27
chr1	54822298	54822503	2	20307	20308	20302	20308	9.58139	9.58e-22	0.664857	0.0597263	0.664857	0.0597263	11.1317	8.79e-29	7.74e-23			chr12	120663812	120663936	3	208138	208140	208138	208141	10.3751	3.22e-25	0.665451	0.0554684	0.665451	0.0554684	11.9969	3.69e-33	4.99e-27
chr16	68771498	68772225	4	181579	181582	181571	181584	10.3722	3.32e-25	0.512779	0.046114	0.512779	0.046114	11.1198	1e-28	8.85e-23			chr16	88858277	88858315	2	330911	330912	330910	330912	10.9663	5.55e-28	0.685811	0.0572647	0.685811	0.0572647	11.9761	4.74e-33	6.41e-27
chr12	58241200	58241215	2	111332	111333	111331	111333	10.38	3.06e-25	0.724056	0.065126	0.724056	0.065126	11.1178	1.03e-28	9.05e-23			chr11	3158153	3158381	2	127973	127974	127973	127974	11.9644	5.46e-33	0.680201	0.056852	0.680201	0.056852	11.9644	5.46e-33	7.38e-27
chr11	86085757	86086005	3	92240	92242	92235	92243	9.80796	1.04e-22	0.608839	0.0548208	0.608839	0.0548208	11.106	1.17e-28	1.03e-22			chr17	44928288	44928516	2	357072	357073	357071	357082	10.4251	1.9e-25	0.688123	0.0575174	0.688123	0.0575174	11.9637	5.5e-33	7.44e-27
chr3	126422536	126422575	2	321342	321343	321342	321344	9.36522	7.59e-21	0.736813	0.0663659	0.736813	0.0663659	11.1023	1.22e-28	1.08e-22			chr10	104913480	104913726	2	111586	111587	111585	111587	10.9195	9.3e-28	0.664783	0.0555681	0.664783	0.0555681	11.9634	5.53e-33	7.47e-27
chr5	174151492	174152033	6	373185	373190	373180	373191	7.79753	6.31e-15	0.547733	0.049483	0.547733	0.049483	11.0691	1.77e-28	1.56e-22			chr5	128301230	128301488	4	656723	656726	656714	656726	10.3249	5.44e-25	0.57055	0.0477784	0.57055	0.0477784	11.9416	7.18e-33	9.72e-27
chr19	846179	846354	2	223302	223303	223301	223303	11.0599	1.96e-28	0.713554	0.0644956	0.713554	0.0644956	11.0636	1.88e-28	1.66e-22			chr1	46807113	46807263	2	29355	29356	29348	29356	8.72753	2.6e-18	0.694373	0.0581647	0.694373	0.0581647	11.938	7.5e-33	1.01e-26
chr15	81489160	81489338	2	163154	163155	163153	163155	-10.7497	5.95e-27	-0.541752	0.0490279	-0.541752	0.0490279	-11.0499	2.19e-28	1.93e-22			chr5	131563921	131563953	2	657253	657254	657242	657254	8.97431	2.85e-19	0.644181	0.0539814	0.644181	0.0539814	11.9334	7.93e-33	1.07e-26
chr5	169930905	169931241	5	372180	372184	372177	372185	10.1267	4.21e-24	0.520753	0.0471611	0.520753	0.0471611	11.042	2.4e-28	2.11e-22			chr19	46801193	46801672	5	420521	420525	420521	420525	11.9277	8.49e-33	0.60359	0.0506042	0.60359	0.0506042	11.9277	8.49e-33	1.15e-26
chr1	236046939	236047034	2	44858	44859	44858	44859	-11.0333	2.64e-28	-0.695656	0.0630507	-0.695656	0.0630507	-11.0333	2.64e-28	2.32e-22			chr10	73533927	73534286	2	100639	100640	100638	100641	10.8902	1.28e-27	0.616058	0.0516813	0.616058	0.0516813	11.9203	9.27e-33	1.25e-26
chr3	126113663	126113695	3	321230	321232	321228	321236	9.98525	1.77e-23	0.657874	0.0596618	0.657874	0.0596618	11.0267	2.84e-28	2.5e-22			chr2	174023580	174023965	2	474074	474075	474074	474075	11.9162	9.75e-33	0.660136	0.0553983	0.660136	0.0553983	11.9162	9.75e-33	1.32e-26
chr3	23244062	23244125	3	309021	309023	309020	309023	10.9804	4.75e-28	0.641118	0.0581517	0.641118	0.0581517	11.0249	2.9e-28	2.55e-22			chr9	137967397	137967411	2	838390	838391	838383	838392	8.80163	1.35e-18	0.6951	0.0583449	0.6951	0.0583449	11.9136	1e-32	1.36e-26
chr17	1173700	1174860	7	189810	189816	189810	189816	11.0226	2.97e-28	0.492924	0.0447192	0.492924	0.0447192	11.0226	2.97e-28	2.62e-22			chr1	6268709	6269448	6	6028	6033	6028	6034	11.1639	6.12e-29	0.448393	0.0377286	0.448393	0.0377286	11.8847	1.42e-32	1.92e-26
chr18	28622474	28622593	2	218825	218826	218820	218837	8.18222	2.79e-16	0.672415	0.0610218	0.672415	0.0610218	11.0193	3.09e-28	2.72e-22			chr7	54614477	54614620	2	748386	748387	748385	748388	10.2767	8.98e-25	0.604524	0.0509061	0.604524	0.0509061	11.8753	1.59e-32	2.15e-26
chr2	66659474	66659590	3	258327	258329	258326	258344	8.50908	1.75e-17	0.608342	0.0552986	0.608342	0.0552986	11.0011	3.78e-28	3.33e-22			chr5	135394361	135394399	3	659302	659304	659302	659305	11.7485	7.19e-32	0.625533	0.0527141	0.625533	0.0527141	11.8665	1.77e-32	2.39e-26
chr8	62052207	62052594	4	452277	452280	452277	452280	10.9967	3.96e-28	0.57234	0.0520465	0.57234	0.0520465	10.9967	3.96e-28	3.49e-22			chr12	123754071	123754328	2	210437	210438	210435	210446	7.80011	6.19e-15	0.646269	0.0544695	0.646269	0.0544695	11.8648	1.8e-32	2.44e-26
chr19	58694111	58694502	2	247757	247758	247754	247758	10.0287	1.14e-23	0.691461	0.0629544	0.691461	0.0629544	10.9835	4.59e-28	4.04e-22			chr7	74573718	74573749	2	752425	752426	752425	752426	11.8593	1.93e-32	0.682509	0.0575506	0.682509	0.0575506	11.8593	1.93e-32	2.61e-26
chr9	91148748	91149046	2	466263	466264	466263	466264	10.9759	4.99e-28	0.603572	0.0549908	0.603572	0.0549908	10.9759	4.99e-28	4.4e-22			chr6	48036603	48036605	2	704476	704477	704470	704480	7.79161	6.62e-15	0.714886	0.0602955	0.714886	0.0602955	11.8564	1.99e-32	2.7e-26
chr1	184005360	184005534	2	36867	36868	36866	36869	8.5635	1.09e-17	0.644321	0.0587098	0.644321	0.0587098	10.9747	5.06e-28	4.45e-22			chr1	201617346	201618654	9	65325	65333	65325	65333	11.8501	2.15e-32	0.420735	0.0355047	0.420735	0.0355047	11.8501	2.15e-32	2.91e-26
chr10	110225900	110226387	4	63975	63978	63975	63979	9.20357	3.46e-20	0.60079	0.0547796	0.60079	0.0547796	10.9674	5.48e-28	4.83e-22			chr15	29407792	29408145	4	268916	268919	268916	268919	11.8422	2.36e-32	0.558259	0.0471413	0.558259	0.0471413	11.8422	2.36e-32	3.19e-26
chr4	21950173	21950567	3	337410	337412	337408	337417	9.526	1.63e-21	0.609749	0.0556072	0.609749	0.0556072	10.9653	5.61e-28	4.94e-22			chr11	125774311	125774447	3	168830	168832	168827	168832	10.4976	8.86e-26	0.56114	0.0474281	0.56114	0.0474281	11.8314	2.69e-32	3.63e-26
chr2	45156642	45157613	4	255769	255772	255760	255772	6.23863	4.41e-10	0.516778	0.0471461	0.516778	0.0471461	10.9612	5.87e-28	5.17e-22			chr11	111250129	111250196	2	162164	162165	162162	162174	-11.0309	2.71e-28	-0.70201	0.0594171	-0.70201	0.0594171	-11.8149	3.27e-32	4.42e-26
chr18	60904237	60904418	3	220960	220962	220959	220962	10.1723	2.64e-24	0.604562	0.0551609	0.604562	0.0551609	10.96	5.95e-28	5.24e-22			chr7	1545526	1546068	4	731992	731995	731991	731995	11.7863	4.59e-32	0.547459	0.0463515	0.547459	0.0463515	11.811	3.42e-32	4.63e-26
chr15	81426544	81426669	4	163131	163134	163126	163135	9.75854	1.7e-22	0.673973	0.0615286	0.673973	0.0615286	10.9538	6.37e-28	5.61e-22			chr22	41613692	41613712	2	540337	540338	540337	540340	10.4762	1.11e-25	0.676432	0.0572912	0.676432	0.0572912	11.8069	3.6e-32	4.86e-26
chr6	18123047	18123232	5	379534	379538	379526	379538	8.84508	9.15e-19	0.577216	0.0527113	0.577216	0.0527113	10.9505	6.61e-28	5.82e-22			chr3	30655951	30655974	2	553617	553618	553617	553619	11.6398	2.59e-31	0.607702	0.0514815	0.607702	0.0514815	11.8043	3.71e-32	5.02e-26
chr6	32549139	32550067	6	391389	391394	391389	391394	10.9491	6.71e-28	0.348537	0.0318325	0.348537	0.0318325	10.9491	6.71e-28	5.91e-22			chr5	3595963	3596207	4	634814	634817	634814	634818	10.7075	9.39e-27	0.534817	0.045449	0.534817	0.045449	11.7674	5.75e-32	7.77e-26
chr7	54614477	54614620	2	424441	424442	424440	424443	9.52149	1.71e-21	0.657583	0.0600638	0.657583	0.0600638	10.9481	6.79e-28	5.98e-22			chr3	6902843	6902845	2	547366	547367	547358	547372	8.42063	3.74e-17	0.693874	0.0589984	0.693874	0.0589984	11.7609	6.21e-32	8.4e-26
chr4	128543924	128544375	4	345845	345848	345845	345850	10.701	1.01e-26	0.506983	0.0463174	0.506983	0.0463174	10.9459	6.96e-28	6.12e-22			chr5	72677723	72677886	3	646834	646836	646828	646841	7.43478	1.05e-13	0.59986	0.0510745	0.59986	0.0510745	11.7448	7.51e-32	1.02e-25
chr7	145813915	145814306	5	437404	437408	437392	437408	8.06125	7.55e-16	0.552155	0.0504799	0.552155	0.0504799	10.9381	7.58e-28	6.67e-22			chr6	29796985	29797279	3	687671	687673	687667	687675	-8.89303	5.95e-19	-0.461802	0.0393543	-0.461802	0.0393543	-11.7345	8.49e-32	1.15e-25
chr3	147111120	147111660	5	324522	324526	324522	324532	8.95289	3.46e-19	0.54603	0.0499263	0.54603	0.0499263	10.9367	7.69e-28	6.77e-22			chr16	698072	698230	2	296136	296137	296136	296137	11.7307	8.87e-32	0.645497	0.0550264	0.645497	0.0550264	11.7307	8.87e-32	1.2e-25
chr19	681420	681815	3	223120	223122	223120	223122	10.9367	7.7e-28	0.677855	0.0619801	0.677855	0.0619801	10.9367	7.7e-28	6.78e-22			chr1	68299409	68299493	3	35945	35947	35944	35948	11.1831	4.93e-29	0.623884	0.0532243	0.623884	0.0532243	11.7218	9.86e-32	1.33e-25
chr7	6704045	6704074	2	417894	417895	417891	417896	8.72004	2.78e-18	0.710825	0.0652137	0.710825	0.0652137	10.8999	1.15e-27	1.02e-21			chr11	15645180	15645233	3	133021	133023	133021	133023	11.7024	1.24e-31	0.651832	0.0557009	0.651832	0.0557009	11.7024	1.24e-31	1.68e-25
chr5	16179633	16179660	2	355741	355742	355738	355755	7.45302	9.12e-14	0.717658	0.0658487	0.717658	0.0658487	10.8986	1.17e-27	1.03e-21			chr5	16179210	16179660	2	637530	637531	637528	637531	9.53677	1.47e-21	0.621741	0.0531508	0.621741	0.0531508	11.6977	1.31e-31	1.77e-25
chr6	125283969	125284212	3	404340	404342	404336	404348	6.70113	2.07e-11	0.647422	0.0594408	0.647422	0.0594408	10.8919	1.26e-27	1.11e-21			chr8	85095362	85095394	2	798408	798409	798406	798417	7.30265	2.82e-13	0.643017	0.0549884	0.643017	0.0549884	11.6937	1.37e-31	1.86e-25
chr6	149775621	149775853	2	407155	407156	407155	407156	10.8877	1.32e-27	0.721453	0.066263	0.721453	0.066263	10.8877	1.32e-27	1.16e-21			chr8	126618821	126619203	2	807010	807011	807010	807011	-11.6786	1.64e-31	-0.570364	0.0488386	-0.570364	0.0488386	-11.6786	1.64e-31	2.22e-25
chr20	62715756	62715760	2	293175	293176	293175	293181	7.40148	1.35e-13	0.611526	0.0562108	0.611526	0.0562108	10.8792	1.45e-27	1.28e-21			chr18	12658611	12658840	4	380324	380327	380324	380327	11.6739	1.73e-31	0.492737	0.0422084	0.492737	0.0422084	11.6739	1.73e-31	2.34e-25
chr9	136566991	136568145	5	471084	471088	471084	471088	10.8695	1.61e-27	0.513218	0.0472162	0.513218	0.0472162	10.8695	1.61e-27	1.42e-21			chr20	4229231	4229610	3	497326	497328	497326	497331	9.97837	1.9e-23	0.526279	0.0451565	0.526279	0.0451565	11.6545	2.18e-31	2.94e-25
chr13	47371605	47371644	3	128914	128916	128913	128917	10.7307	7.3e-27	0.603214	0.0555397	0.603214	0.0555397	10.861	1.77e-27	1.56e-21			chr17	3658684	3658762	2	336357	336358	336356	336358	10.9569	6.16e-28	0.643056	0.0552512	0.643056	0.0552512	11.6388	2.62e-31	3.54e-25
chr11	2883698	2884295	7	74545	74551	74545	74551	10.8604	1.78e-27	0.48764	0.0449007	0.48764	0.0449007	10.8604	1.78e-27	1.57e-21			chr7	22767384	22767390	2	739254	739255	739249	739256	9.82849	8.49e-23	0.670225	0.0576035	0.670225	0.0576035	11.6351	2.73e-31	3.69e-25
chr2	107503672	107503834	4	264186	264189	264173	264191	7.36521	1.77e-13	0.604827	0.0556956	0.604827	0.0556956	10.8595	1.8e-27	1.58e-21			chr6	31238388	31238751	2	690988	690989	690978	690991	-6.76638	1.32e-11	-0.582558	0.0502372	-0.582558	0.0502372	-11.5962	4.31e-31	5.83e-25
chr4	66535145	66535575	7	340580	340586	340580	340594	6.96144	3.37e-12	0.575456	0.0530249	0.575456	0.0530249	10.8526	1.94e-27	1.71e-21			chr22	29470209	29470347	4	534076	534079	534076	534079	11.593	4.47e-31	0.618531	0.053354	0.618531	0.053354	11.593	4.47e-31	6.05e-25
chr2	45176983	45177243	3	255841	255843	255839	255843	10.3043	6.74e-25	0.568093	0.0524414	0.568093	0.0524414	10.8329	2.4e-27	2.12e-21			chr8	128930166	128930240	2	807655	807656	807655	807656	11.5883	4.72e-31	0.636873	0.0549582	0.636873	0.0549582	11.5883	4.72e-31	6.39e-25
chr16	27237719	27237998	2	175207	175208	175207	175208	-10.827	2.56e-27	-0.661088	0.0610592	-0.661088	0.0610592	-10.827	2.56e-27	2.26e-21			chr11	129685695	129685751	2	170123	170124	170119	170124	9.83195	8.2e-23	0.620911	0.0536658	0.620911	0.0536658	11.57	5.85e-31	7.91e-25
chr11	64739484	64739714	2	85728	85729	85723	85730	10.1583	3.04e-24	0.647794	0.0598351	0.647794	0.0598351	10.8263	2.58e-27	2.27e-21			chr13	53775108	53775410	2	226267	226268	226266	226272	9.39342	5.81e-21	0.607493	0.0525222	0.607493	0.0525222	11.5664	6.1e-31	8.25e-25
chr19	12305854	12306198	4	230600	230603	230599	230605	9.63213	5.85e-22	0.620462	0.0573859	0.620462	0.0573859	10.8121	3.02e-27	2.66e-21			chr20	55205797	55205819	2	512621	512622	512608	512622	8.85361	8.47e-19	0.66022	0.0571108	0.66022	0.0571108	11.5603	6.55e-31	8.85e-25
chr1	1713676	1714140	5	1606	1610	1606	1611	10.4009	2.45e-25	0.603653	0.055931	0.603653	0.055931	10.7928	3.72e-27	3.28e-21			chr11	3155992	3156454	2	127970	127971	127970	127971	11.5569	6.81e-31	0.607592	0.0525739	0.607592	0.0525739	11.5569	6.81e-31	9.21e-25
chr19	58446600	58446960	9	247591	247599	247589	247600	10.2361	1.37e-24	0.547177	0.0507276	0.547177	0.0507276	10.7866	3.98e-27	3.51e-21			chr7	153749206	153749736	7	773175	773181	773174	773184	9.30227	1.37e-20	0.517953	0.0448535	0.517953	0.0448535	11.5477	7.59e-31	1.03e-24
chr7	98029266	98029285	2	429871	429872	429871	429872	10.7679	4.88e-27	0.726937	0.0675094	0.726937	0.0675094	10.7679	4.88e-27	4.29e-21			chr6	15401024	15401039	2	681420	681421	681420	681422	11.3297	9.35e-30	0.696004	0.0603475	0.696004	0.0603475	11.5333	8.97e-31	1.21e-24
chr8	57358240	57358590	4	451823	451826	451821	451834	9.40168	5.37e-21	0.555642	0.0516378	0.555642	0.0516378	10.7604	5.3e-27	4.66e-21			chr1	44401857	44402522	4	27927	27930	27926	27930	10.9231	8.93e-28	0.494068	0.0428586	0.494068	0.0428586	11.5279	9.55e-31	1.29e-24
chr3	13520961	13521023	2	307956	307957	307950	307961	6.69611	2.14e-11	0.676209	0.062853	0.676209	0.062853	10.7586	5.4e-27	4.75e-21			chr7	2847554	2847575	2	733992	733993	733991	733995	10.1352	3.86e-24	0.690644	0.059921	0.690644	0.059921	11.5259	9.77e-31	1.32e-24
chr17	38501519	38501773	3	200735	200737	200733	200737	9.88893	4.65e-23	0.631503	0.0587516	0.631503	0.0587516	10.7487	6.01e-27	5.29e-21			chr7	100464771	100465833	8	759067	759074	759058	759074	10.4008	2.46e-25	0.400663	0.0347651	0.400663	0.0347651	11.5249	9.89e-31	1.34e-24
chr19	9517604	9517858	2	228980	228981	228980	228983	9.35461	8.39e-21	0.682507	0.0634986	0.682507	0.0634986	10.7484	6.03e-27	5.31e-21			chr10	111216867	111216962	2	112755	112756	112752	112757	9.27573	1.76e-20	0.600638	0.0521537	0.600638	0.0521537	11.5167	1.09e-30	1.47e-24
chr6	146864352	146865233	12	406840	406851	406837	406853	9.42409	4.34e-21	0.528143	0.0491657	0.528143	0.0491657	10.7421	6.46e-27	5.68e-21			chr4	9783198	9783398	5	602263	602267	602259	602270	8.63846	5.7e-18	0.520423	0.0451912	0.520423	0.0451912	11.516	1.1e-30	1.48e-24
chr12	100967016	100967219	3	114925	114927	114925	114934	7.53705	4.81e-14	0.581167	0.0541046	0.581167	0.0541046	10.7416	6.49e-27	5.72e-21			chr16	4714647	4714794	3	302194	302196	302191	302198	11.1136	1.08e-28	0.53589	0.0465509	0.53589	0.0465509	11.5119	1.15e-30	1.55e-24
chr7	80548307	80549171	8	427879	427886	427878	427887	10.1775	2.5e-24	0.436972	0.0406832	0.436972	0.0406832	10.7408	6.54e-27	5.76e-21			chr16	85648263	85649026	4	327556	327559	327556	327559	11.5086	1.19e-30	0.566416	0.0492165	0.566416	0.0492165	11.5086	1.19e-30	1.61e-24
chr3	68056706	68056976	2	316619	316620	316619	316624	10.1994	1.99e-24	0.601827	0.0560458	0.601827	0.0560458	10.7381	6.74e-27	5.93e-21			chr11	61690816	61691034	3	144311	144313	144311	144313	-11.5028	1.28e-30	-0.601439	0.0522861	-0.601439	0.0522861	-11.5028	1.28e-30	1.73e-24
chr10	134358082	134358535	3	69358	69360	69357	69361	10.3415	4.57e-25	0.535686	0.0499233	0.535686	0.0499233	10.7302	7.35e-27	6.47e-21			chr4	7940426	7940579	2	601371	601372	601367	601375	7.59779	3.01e-14	0.60772	0.052858	0.60772	0.052858	11.4972	1.36e-30	1.84e-24
chr6	123317487	123317569	2	404286	404287	404280	404290	8.11549	4.84e-16	0.649256	0.0605414	0.649256	0.0605414	10.7242	7.84e-27	6.9e-21			chr19	17599784	17600122	2	407295	407296	407295	407296	11.4894	1.49e-30	0.705828	0.0614328	0.705828	0.0614328	11.4894	1.49e-30	2.02e-24
chr17	3658505	3658762	3	191043	191045	191043	191045	10.7042	9.73e-27	0.571883	0.0534263	0.571883	0.0534263	10.7042	9.73e-27	8.57e-21			chr14	38725312	38725634	3	243219	243221	243214	243225	8.89984	5.59e-19	0.55838	0.0486158	0.55838	0.0486158	11.4856	1.56e-30	2.11e-24
chr5	178421711	178422415	7	374707	374713	374706	374713	10.69	1.13e-26	0.464717	0.0434154	0.464717	0.0434154	10.704	9.75e-27	8.59e-21			chr9	91148748	91149035	2	824102	824103	824102	824105	11.4627	2.03e-30	0.586145	0.0510557	0.586145	0.0510557	11.4805	1.65e-30	2.24e-24
chr2	113825234	113825302	2	264977	264978	264977	264979	-9.69258	3.24e-22	-0.583615	0.0545502	-0.583615	0.0545502	-10.6987	1.03e-26	9.09e-21			chr19	19383838	19384162	3	409031	409033	409031	409036	9.9228	3.31e-23	0.560825	0.0488791	0.560825	0.0488791	11.4737	1.79e-30	2.42e-24
chr1	27440539	27440721	2	12789	12790	12788	12790	10.6773	1.3e-26	0.640482	0.0598872	0.640482	0.0598872	10.6948	1.08e-26	9.48e-21			chr1	7705567	7705756	2	7087	7088	7087	7088	11.4697	1.87e-30	0.637166	0.055552	0.637166	0.055552	11.4697	1.87e-30	2.53e-24
chr11	17498517	17498601	4	77860	77863	77853	77865	8.01997	1.06e-15	0.572359	0.0535519	0.572359	0.0535519	10.6879	1.16e-26	1.02e-20			chr12	63544430	63544752	2	193389	193390	193384	193398	7.82405	5.11e-15	0.612383	0.0534285	0.612383	0.0534285	11.4617	2.05e-30	2.78e-24
chr8	49647717	49648168	7	451020	451026	451019	451028	9.78272	1.34e-22	0.512826	0.0479891	0.512826	0.0479891	10.6863	1.18e-26	1.04e-20			chr3	30821550	30821888	2	553660	553661	553660	553661	-11.4616	2.06e-30	-0.519047	0.0452857	-0.519047	0.0452857	-11.4616	2.06e-30	2.78e-24
chr12	2339439	2339614	3	100550	100552	100550	100552	10.684	1.21e-26	0.689295	0.0645164	0.689295	0.0645164	10.684	1.21e-26	1.06e-20			chr16	90114063	90114173	3	332973	332975	332971	332976	10.3862	2.86e-25	0.595543	0.051983	0.595543	0.051983	11.4565	2.18e-30	2.95e-24
chr1	68299388	68299511	5	22125	22129	22121	22129	9.06437	1.25e-19	0.595465	0.0557633	0.595465	0.0557633	10.6785	1.28e-26	1.13e-20			chr7	2802374	2802697	4	733951	733954	733951	733962	7.7212	1.15e-14	0.655579	0.0572664	0.655579	0.0572664	11.4479	2.41e-30	3.26e-24
chr12	127765331	127765504	2	121359	121360	121358	121361	9.32745	1.08e-20	0.628366	0.0588945	0.628366	0.0588945	10.6693	1.42e-26	1.25e-20			chr15	83518331	83518427	2	288479	288480	288479	288481	10.1147	4.76e-24	0.597439	0.0522229	0.597439	0.0522229	11.4402	2.63e-30	3.56e-24
chr1	44402353	44402422	2	17855	17856	17852	17857	9.90759	3.86e-23	0.672498	0.0630333	0.672498	0.0630333	10.6689	1.42e-26	1.25e-20			chr1	205819463	205819492	2	68017	68018	68009	68020	-10.8283	2.53e-27	-0.701978	0.0613759	-0.701978	0.0613759	-11.4373	2.72e-30	3.68e-24
chr3	2140256	2141304	4	306113	306116	306109	306121	7.2716	3.55e-13	0.583249	0.0546806	0.583249	0.0546806	10.6665	1.46e-26	1.29e-20			chr17	27044169	27044745	5	346922	346926	346922	346941	9.0862	1.03e-19	0.43765	0.038294	0.43765	0.038294	11.4287	3.01e-30	4.07e-24
chr7	102920777	102920980	4	432045	432048	432042	432054	7.445	9.69e-14	0.584514	0.0548743	0.584514	0.0548743	10.6519	1.71e-26	1.5e-20			chr4	21950173	21950567	3	604167	604169	604166	604175	10.1898	2.2e-24	0.547046	0.0478895	0.547046	0.0478895	11.4231	3.21e-30	4.34e-24
chr2	241611931	241612327	4	281801	281804	281801	281806	10.475	1.13e-25	0.546236	0.051285	0.546236	0.051285	10.651	1.73e-26	1.52e-20			chr22	18268062	18268249	4	528683	528686	528682	528686	10.875	1.52e-27	0.634807	0.0555886	0.634807	0.0555886	11.4197	3.33e-30	4.51e-24
chr1	40105667	40105687	2	16461	16462	16458	16464	8.15526	3.48e-16	0.702189	0.0660802	0.702189	0.0660802	10.6263	2.25e-26	1.98e-20			chr5	150678162	150678334	2	665981	665982	665979	665982	10.679	1.28e-26	0.66436	0.0582106	0.66436	0.0582106	11.413	3.6e-30	4.87e-24
chr3	120003642	120004391	7	320061	320067	320060	320067	9.94327	2.7e-23	0.430225	0.0405029	0.430225	0.0405029	10.6221	2.35e-26	2.07e-20			chr12	11911896	11912545	4	178144	178147	178144	178147	11.4058	3.91e-30	0.499319	0.0437775	0.499319	0.0437775	11.4058	3.91e-30	5.29e-24
chr17	80337600	80337729	3	215743	215745	215743	215745	10.6219	2.36e-26	0.593295	0.0558557	0.593295	0.0558557	10.6219	2.36e-26	2.07e-20			chr15	27216288	27216819	3	268370	268372	268361	268372	9.42786	4.19e-21	0.517888	0.0454558	0.517888	0.0454558	11.3932	4.52e-30	6.11e-24
chr10	27235598	27235627	2	51871	51872	51870	51872	10.576	3.85e-26	0.65301	0.061525	0.65301	0.061525	10.6137	2.57e-26	2.26e-20			chr16	29678624	29678632	2	310204	310205	310204	310205	11.3805	5.23e-30	0.645791	0.0567453	0.645791	0.0567453	11.3805	5.23e-30	7.07e-24
chr5	140180926	140181074	3	367704	367706	367701	367706	8.16857	3.12e-16	0.644426	0.0608251	0.644426	0.0608251	10.5947	3.15e-26	2.78e-20			chr12	29936486	29936812	2	182118	182119	182114	182126	9.55364	1.25e-21	0.577331	0.0507352	0.577331	0.0507352	11.3793	5.3e-30	7.17e-24
chr10	54074040	54075082	9	55208	55216	55199	55216	7.46005	8.65e-14	0.469393	0.0443084	0.469393	0.0443084	10.5938	3.18e-26	2.8e-20			chr2	242003078	242003549	3	493756	493758	493755	493758	9.7029	2.93e-22	0.655893	0.0576477	0.655893	0.0576477	11.3776	5.41e-30	7.31e-24
chr19	57182844	57183118	3	246963	246965	246963	246966	10.5566	4.73e-26	0.62645	0.0591391	0.62645	0.0591391	10.5928	3.22e-26	2.83e-20			chr10	134599149	134599783	3	121922	121924	121915	121951	9.22585	2.81e-20	0.511781	0.0449971	0.511781	0.0449971	11.3736	5.66e-30	7.65e-24
chr19	44405998	44406241	2	240077	240078	240074	240078	9.6626	4.35e-22	0.589194	0.0556421	0.589194	0.0556421	10.589	3.35e-26	2.95e-20			chr6	139012992	139013092	2	719322	719323	719321	719324	-10.9176	9.5e-28	-0.69806	0.0613804	-0.69806	0.0613804	-11.3727	5.72e-30	7.74e-24
chr14	52780545	52780634	3	140650	140652	140649	140652	9.29673	1.45e-20	0.600244	0.05669	0.600244	0.05669	10.5882	3.38e-26	2.98e-20			chr10	26730561	26730696	3	90341	90343	90341	90343	-11.366	6.17e-30	-0.528698	0.0465157	-0.528698	0.0465157	-11.366	6.17e-30	8.35e-24
chr1	159046451	159046937	3	32849	32851	32848	32854	-8.40517	4.27e-17	-0.611083	0.0577175	-0.611083	0.0577175	-10.5875	3.41e-26	3e-20			chr14	48143852	48144197	4	243920	243923	243919	243931	10.7657	5e-27	0.4697	0.0413813	0.4697	0.0413813	11.3505	7.37e-30	9.97e-24
chr17	43222115	43222121	2	203353	203354	203347	203355	9.6441	5.21e-22	0.686862	0.0649065	0.686862	0.0649065	10.5823	3.6e-26	3.17e-20			chr13	93879361	93879670	3	229346	229348	229345	229349	10.5249	6.63e-26	0.563948	0.049712	0.563948	0.049712	11.3443	7.92e-30	1.07e-23
chr2	74726478	74727010	3	260198	260200	260198	260201	9.50632	1.98e-21	0.597348	0.0564821	0.597348	0.0564821	10.5759	3.86e-26	3.39e-20			chr8	141609338	141609380	2	810570	810571	810570	810572	11.2027	3.96e-29	0.665376	0.0587188	0.665376	0.0587188	11.3316	9.16e-30	1.24e-23
chr10	26680932	26681347	3	51776	51778	51775	51778	10.131	4.03e-24	0.585555	0.0555095	0.585555	0.0555095	10.5487	5.15e-26	4.53e-20			chr7	5111488	5111548	3	735233	735235	735233	735243	12.7784	2.16e-37	0.550652	0.0486779	0.550652	0.0486779	11.3122	1.14e-29	1.55e-23
chr17	5000872	5001281	3	191779	191781	191778	191781	10.2329	1.41e-24	0.551739	0.0523061	0.551739	0.0523061	10.5483	5.17e-26	4.56e-20			chr17	6947294	6947323	2	338607	338608	338605	338613	8.92406	4.49e-19	0.580445	0.0513144	0.580445	0.0513144	11.3116	1.15e-29	1.56e-23
chrX	39942648	39942822	2	475407	475408	475407	475411	8.72015	2.78e-18	0.634085	0.0601278	0.634085	0.0601278	10.5456	5.32e-26	4.69e-20			chr22	20402618	20402637	2	530108	530109	530108	530109	11.3089	1.19e-29	0.540469	0.0477915	0.540469	0.0477915	11.3089	1.19e-29	1.6e-23
chr11	3177622	3178322	6	74908	74913	74908	74913	10.5366	5.86e-26	0.54892	0.0520966	0.54892	0.0520966	10.5366	5.86e-26	5.16e-20			chr1	1361476	1361666	3	1354	1356	1351	1357	8.95995	3.25e-19	0.634203	0.056102	0.634203	0.056102	11.3045	1.25e-29	1.69e-23
chr3	68057306	68057322	2	316622	316623	316619	316624	10.1994	1.99e-24	0.654984	0.0621786	0.654984	0.0621786	10.5339	6.03e-26	5.31e-20			chr12	132906010	132906443	6	215099	215104	215096	215104	9.99624	1.58e-23	0.461742	0.0408652	0.461742	0.0408652	11.2991	1.33e-29	1.79e-23
chr14	101507570	101507727	3	148731	148733	148731	148733	-10.532	6.15e-26	-0.523564	0.0497117	-0.523564	0.0497117	-10.532	6.15e-26	5.41e-20			chr16	766403	766457	2	296374	296375	296373	296375	11.2622	2.02e-29	0.653011	0.0578469	0.653011	0.0578469	11.2886	1.49e-29	2.02e-23
chr1	2995301	2995506	2	3248	3249	3248	3251	11.1925	4.44e-29	0.656239	0.0623402	0.656239	0.0623402	10.5267	6.5e-26	5.73e-20			chr16	87311948	87312465	6	328905	328910	328904	328910	11.1472	7.39e-29	0.347549	0.0307923	0.347549	0.0307923	11.2869	1.52e-29	2.06e-23
chr4	156680207	156680256	2	348248	348249	348245	348254	8.91771	4.76e-19	0.659695	0.0626772	0.659695	0.0626772	10.5253	6.61e-26	5.82e-20			chr12	122018897	122019117	7	209140	209146	209138	209151	9.68405	3.52e-22	0.587558	0.0520843	0.587558	0.0520843	11.2809	1.63e-29	2.2e-23
chr7	82791675	82792284	5	427994	427998	427994	428002	8.72305	2.71e-18	0.519301	0.0493487	0.519301	0.0493487	10.5231	6.76e-26	5.95e-20			chr1	200859871	200860499	6	64787	64792	64787	64795	9.94385	2.68e-23	0.44806	0.0397365	0.44806	0.0397365	11.2758	1.73e-29	2.34e-23
chr14	27067372	27067707	3	138616	138618	138616	138622	7.87645	3.37e-15	0.610235	0.0579976	0.610235	0.0579976	10.5217	6.86e-26	6.04e-20			chr15	81426669	81426820	2	287978	287979	287971	287979	9.55936	1.18e-21	0.651593	0.0578079	0.651593	0.0578079	11.2717	1.81e-29	2.45e-23
chr2	220083916	220083951	2	276856	276857	276855	276857	8.74393	2.25e-18	0.686278	0.0652289	0.686278	0.0652289	10.5211	6.91e-26	6.08e-20			chr12	58290206	58290452	4	192762	192765	192762	192768	9.3707	7.21e-21	0.516417	0.0458208	0.516417	0.0458208	11.2704	1.84e-29	2.49e-23
chr2	209271164	209271986	9	275384	275392	275384	275393	10.3504	4.17e-25	0.415695	0.0395405	0.415695	0.0395405	10.5132	7.51e-26	6.62e-20			chr6	41168911	41168960	3	701279	701281	701278	701289	9.32147	1.15e-20	0.622281	0.0552339	0.622281	0.0552339	11.2663	1.93e-29	2.6e-23
chr6	78173720	78174065	3	400173	400175	400164	400175	8.70956	3.05e-18	0.61745	0.0587356	0.61745	0.0587356	10.5124	7.58e-26	6.67e-20			chr11	27740813	27740876	2	135630	135631	135626	135632	8.53761	1.37e-17	0.622365	0.0552531	0.622365	0.0552531	11.2639	1.98e-29	2.67e-23
chr1	2705733	2706335	4	2912	2915	2912	2915	10.5074	7.98e-26	0.567406	0.0540005	0.567406	0.0540005	10.5074	7.98e-26	7.03e-20			chr1	19110562	19110922	4	13703	13706	13703	13708	10.6353	2.04e-26	0.671309	0.0596045	0.671309	0.0596045	11.2627	2e-29	2.71e-23
chr12	45445370	45445385	2	106295	106296	106281	106297	7.90215	2.74e-15	0.671305	0.0639136	0.671305	0.0639136	10.5033	8.34e-26	7.34e-20			chr13	112720565	112723226	16	234485	234500	234481	234502	8.85827	8.13e-19	0.372596	0.0331347	0.372596	0.0331347	11.2449	2.45e-29	3.32e-23
chr11	89224381	89224506	2	92468	92469	92467	92475	6.66582	2.63e-11	0.664477	0.0632652	0.664477	0.0632652	10.503	8.36e-26	7.36e-20			chr11	117695372	117695493	4	164688	164691	164688	164695	10.0387	1.03e-23	0.523573	0.0466173	0.523573	0.0466173	11.2313	2.86e-29	3.87e-23
chr12	122016415	122016779	2	119520	119521	119520	119524	8.63293	5.98e-18	0.577982	0.0550473	0.577982	0.0550473	10.4997	8.66e-26	7.63e-20			chr7	129466001	129466143	2	765647	765648	765647	765648	11.2269	3.01e-29	0.635676	0.056621	0.635676	0.056621	11.2269	3.01e-29	4.07e-23
chr17	1810775	1811625	7	190232	190238	190230	190239	8.66003	4.72e-18	0.440373	0.0419501	0.440373	0.0419501	10.4975	8.87e-26	7.81e-20			chr11	64108902	64109158	3	146294	146296	146291	146296	10.5442	5.4e-26	0.600071	0.0534826	0.600071	0.0534826	11.2199	3.26e-29	4.4e-23
chr6	31238388	31238751	2	387116	387117	387104	387120	-5.61339	1.98e-08	-0.607864	0.05793	-0.607864	0.05793	-10.4931	9.29e-26	8.18e-20			chr14	69446979	69446981	2	250567	250568	250565	250568	9.82065	9.18e-23	0.638081	0.056937	0.638081	0.056937	11.2068	3.78e-29	5.11e-23
chr1	2560884	2561054	3	2882	2884	2882	2885	9.71219	2.68e-22	0.562046	0.0535834	0.562046	0.0535834	10.4892	9.69e-26	8.53e-20			chr11	12399109	12399498	3	132084	132086	132078	132088	8.8744	7.03e-19	0.506658	0.0452179	0.506658	0.0452179	11.2048	3.86e-29	5.22e-23
chr4	53617679	53617784	2	339704	339705	339699	339706	7.90779	2.62e-15	0.647208	0.0617132	0.647208	0.0617132	10.4874	9.88e-26	8.69e-20			chr22	45623520	45623714	2	542936	542937	542935	542937	10.606	2.79e-26	0.599329	0.0534892	0.599329	0.0534892	11.2047	3.87e-29	5.23e-23
chr3	127634188	127634271	2	321628	321629	321627	321632	9.58187	9.53e-22	0.626528	0.0597414	0.626528	0.0597414	10.4873	9.88e-26	8.7e-20			chr7	98029266	98029285	3	757151	757153	757151	757153	11.1995	4.1e-29	0.673638	0.0601489	0.673638	0.0601489	11.1995	4.1e-29	5.54e-23
chr15	27112119	27113459	8	152929	152936	152911	152938	5.92128	3.19e-09	0.488451	0.0465852	0.488451	0.0465852	10.4851	1.01e-25	8.91e-20			chr6	7051504	7051754	2	678768	678769	678767	678769	10.0279	1.15e-23	0.573583	0.0512168	0.573583	0.0512168	11.1991	4.12e-29	5.57e-23
chr4	74734919	74734924	2	341117	341118	341114	341124	7.46765	8.16e-14	0.708272	0.0675504	0.708272	0.0675504	10.4851	1.01e-25	8.91e-20			chr12	100967016	100967219	4	200477	200480	200477	200481	10.0894	6.15e-24	0.523283	0.0467313	0.523283	0.0467313	11.1977	4.18e-29	5.66e-23
chr8	49783056	49783269	2	451053	451054	451051	451054	10.4313	1.78e-25	0.61512	0.0586667	0.61512	0.0586667	10.485	1.01e-25	8.92e-20			chr7	141437202	141437348	3	769252	769254	769252	769256	10.4621	1.29e-25	0.550047	0.0491451	0.550047	0.0491451	11.1923	4.45e-29	6.02e-23
chr1	156616804	156616855	2	32283	32284	32280	32284	9.08282	1.06e-19	0.636821	0.0608385	0.636821	0.0608385	10.4674	1.22e-25	1.07e-19			chr2	179395885	179395935	3	475883	475885	475883	475886	10.9494	6.69e-28	0.625303	0.0559519	0.625303	0.0559519	11.1757	5.36e-29	7.25e-23
chr2	208890496	208890802	3	275280	275282	275279	275282	9.92596	3.21e-23	0.599586	0.0572821	0.599586	0.0572821	10.4672	1.22e-25	1.08e-19			chr19	18284232	18284321	3	407932	407934	407930	407935	10.1241	4.32e-24	0.536044	0.0479976	0.536044	0.0479976	11.1681	5.84e-29	7.9e-23
chr11	12399109	12399498	3	77081	77083	77075	77085	7.60768	2.79e-14	0.558641	0.0533832	0.558641	0.0533832	10.4647	1.25e-25	1.1e-19			chr2	113825068	113825302	3	462093	462095	462093	462095	-11.1619	6.26e-29	-0.478684	0.0428856	-0.478684	0.0428856	-11.1619	6.26e-29	8.47e-23
chr3	182970675	182970846	5	327925	327929	327925	327931	9.98478	1.78e-23	0.451154	0.0431133	0.451154	0.0431133	10.4644	1.26e-25	1.11e-19			chr8	126478058	126478328	2	806944	806945	806944	806945	11.1554	6.74e-29	0.581518	0.0521286	0.581518	0.0521286	11.1554	6.74e-29	9.11e-23
chr19	55141618	55142181	4	245871	245874	245871	245874	10.4641	1.26e-25	0.444996	0.0425261	0.444996	0.0425261	10.4641	1.26e-25	1.11e-19			chr17	42275334	42275551	3	355483	355485	355483	355485	11.1506	7.12e-29	0.543597	0.0487506	0.543597	0.0487506	11.1506	7.12e-29	9.62e-23
chr2	45159434	45160253	8	255776	255783	255776	255787	10.5583	4.65e-26	0.538786	0.0515076	0.538786	0.0515076	10.4603	1.31e-25	1.16e-19			chr6	149775621	149775853	2	721545	721546	721545	721546	11.1483	7.3e-29	0.67388	0.060447	0.67388	0.060447	11.1483	7.3e-29	9.87e-23
chr16	30907560	30907679	2	176790	176791	176789	176791	9.33002	1.06e-20	0.671658	0.0642535	0.671658	0.0642535	10.4532	1.42e-25	1.25e-19			chr16	30367546	30367660	2	310907	310908	310905	310908	9.36558	7.56e-21	0.612108	0.0549141	0.612108	0.0549141	11.1467	7.43e-29	1.01e-22
chr19	58513526	58513648	2	247632	247633	247632	247640	10.2794	8.73e-25	0.616404	0.0590524	0.616404	0.0590524	10.4382	1.66e-25	1.46e-19			chr14	81425912	81426015	3	255214	255216	255214	255218	-10.3956	2.6e-25	-0.605549	0.0543258	-0.605549	0.0543258	-11.1466	7.44e-29	1.01e-22
chr7	70597091	70597921	8	426201	426208	426199	426209	9.42339	4.37e-21	0.489893	0.0469655	0.489893	0.0469655	10.4309	1.79e-25	1.58e-19			chr12	117482953	117483310	4	207054	207057	207054	207057	11.1372	8.27e-29	0.5278	0.0473906	0.5278	0.0473906	11.1372	8.27e-29	1.12e-22
chr5	150325954	150326862	12	370240	370251	370240	370251	10.4285	1.84e-25	0.462428	0.0443428	0.462428	0.0443428	10.4285	1.84e-25	1.62e-19			chr4	66535403	66535575	3	610349	610351	610345	610366	7.19501	6.25e-13	0.51981	0.0466852	0.51981	0.0466852	11.1344	8.53e-29	1.15e-22
chr12	47225543	47226453	7	106539	106545	106534	106545	8.153	3.55e-16	0.504747	0.0484048	0.504747	0.0484048	10.4276	1.85e-25	1.63e-19			chr20	13975853	13976218	11	499133	499143	499132	499149	9.52762	1.61e-21	0.429586	0.0385831	0.429586	0.0385831	11.134	8.57e-29	1.16e-22
chr10	43428202	43428471	2	53552	53553	53552	53558	9.19116	3.89e-20	0.56223	0.0539429	0.56223	0.0539429	10.4227	1.95e-25	1.72e-19			chr3	238496	238611	2	546464	546465	546454	546477	7.06477	1.61e-12	0.607794	0.0545996	0.607794	0.0545996	11.1318	8.78e-29	1.19e-22
chr7	89748674	89748676	2	428437	428438	428428	428442	7.91148	2.54e-15	0.682099	0.065466	0.682099	0.065466	10.4191	2.03e-25	1.79e-19			chr5	45695643	45696455	5	642221	642225	642219	642228	9.49231	2.26e-21	0.474032	0.042599	0.474032	0.042599	11.1278	9.19e-29	1.24e-22
chr6	30228007	30228069	5	385046	385050	385031	385061	8.63892	5.67e-18	0.563629	0.0541237	0.563629	0.0541237	10.4137	2.15e-25	1.89e-19			chr5	127874587	127874825	2	656680	656681	656677	656681	9.90164	4.1e-23	0.589625	0.0529905	0.589625	0.0529905	11.127	9.27e-29	1.25e-22
chr18	55095249	55095886	3	220492	220494	220489	220494	9.22156	2.93e-20	0.576865	0.0554425	0.576865	0.0554425	10.4047	2.36e-25	2.08e-19			chr16	85576286	85576555	2	327453	327454	327453	327454	11.1144	1.07e-28	0.591056	0.0531794	0.591056	0.0531794	11.1144	1.07e-28	1.44e-22
chr7	116963492	116963502	3	433429	433431	433424	433438	8.08192	6.38e-16	0.68604	0.0659746	0.68604	0.0659746	10.3986	2.52e-25	2.22e-19			chr3	10334743	10335288	4	548584	548587	548582	548590	9.48701	2.38e-21	0.567182	0.0510516	0.567182	0.0510516	11.11	1.12e-28	1.52e-22
chr7	62528241	62528610	2	425168	425169	425168	425171	10.2774	8.91e-25	0.661909	0.0636824	0.661909	0.0636824	10.3939	2.64e-25	2.33e-19			chr3	12199958	12200870	6	549370	549375	549369	549375	11.0284	2.79e-28	0.494634	0.0445224	0.494634	0.0445224	11.1098	1.12e-28	1.52e-22
chr8	41733652	41733831	3	450228	450230	450227	450230	9.74483	1.94e-22	0.500922	0.0482269	0.500922	0.0482269	10.3868	2.85e-25	2.51e-19			chr6	116601282	116601284	2	714726	714727	714726	714732	6.65258	2.88e-11	0.680532	0.0612607	0.680532	0.0612607	11.1088	1.14e-28	1.54e-22
chr6	33160156	33160192	2	392840	392841	392838	392872	6.85746	7.01e-12	0.656732	0.0632777	0.656732	0.0632777	10.3786	3.1e-25	2.73e-19			chr19	836679	836716	2	392900	392901	392899	392901	10.8167	2.87e-27	0.614342	0.0553833	0.614342	0.0553833	11.0925	1.36e-28	1.84e-22
chr17	79455576	79455736	2	214610	214611	214610	214612	9.59385	8.49e-22	0.675101	0.0650491	0.675101	0.0650491	10.3783	3.11e-25	2.74e-19			chr16	49315536	49315752	4	313817	313820	313815	313826	8.40949	4.12e-17	0.475014	0.0428405	0.475014	0.0428405	11.088	1.44e-28	1.94e-22
chr9	139426233	139426285	2	472160	472161	472160	472161	10.3771	3.15e-25	0.67797	0.0653332	0.67797	0.0653332	10.3771	3.15e-25	2.78e-19			chr17	7254301	7254671	3	339093	339095	339093	339097	10.2932	7.56e-25	0.60486	0.0545783	0.60486	0.0545783	11.0824	1.53e-28	2.06e-22
chr16	89163343	89163418	2	187821	187822	187816	187824	-7.11356	1.13e-12	-0.640884	0.0617611	-0.640884	0.0617611	-10.3768	3.16e-25	2.78e-19			chr2	74208602	74208897	4	452697	452700	452696	452701	10.7711	4.71e-27	0.525784	0.0474433	0.525784	0.0474433	11.0824	1.53e-28	2.07e-22
chr17	26712092	26712412	2	197235	197236	197230	197236	8.30414	1.01e-16	0.644366	0.0621178	0.644366	0.0621178	10.3733	3.28e-25	2.89e-19			chr20	3052224	3052345	5	496624	496628	496617	496629	9.70406	2.9e-22	0.629416	0.0567966	0.629416	0.0567966	11.0819	1.54e-28	2.08e-22
chr19	52901271	52901307	2	244726	244727	244717	244728	6.43287	1.25e-10	0.626371	0.060391	0.626371	0.060391	10.3719	3.33e-25	2.93e-19			chr4	141490153	141490354	3	622167	622169	622161	622171	8.57277	1.01e-17	0.524513	0.0473372	0.524513	0.0473372	11.0803	1.56e-28	2.11e-22
chr5	54281198	54281336	3	358342	358344	358342	358349	8.91355	4.94e-19	0.655359	0.0631959	0.655359	0.0631959	10.3703	3.39e-25	2.98e-19			chr6	146864335	146865263	14	720868	720881	720866	720882	10.083	6.57e-24	0.421954	0.0380893	0.421954	0.0380893	11.078	1.6e-28	2.17e-22
chr5	126626348	126626362	3	364965	364967	364962	364971	7.69336	1.43e-14	0.682859	0.06586	0.682859	0.06586	10.3684	3.45e-25	3.04e-19			chr14	106330520	106331592	8	266138	266145	266130	266149	9.56775	1.09e-21	0.570408	0.0514973	0.570408	0.0514973	11.0765	1.63e-28	2.21e-22
chr5	176170566	176170704	2	373684	373685	373680	373689	6.48648	8.79e-11	0.613533	0.0591747	0.613533	0.0591747	10.3682	3.46e-25	3.05e-19			chr6	14758733	14759269	3	681197	681199	681197	681199	11.0602	1.96e-28	0.566442	0.0512144	0.566442	0.0512144	11.0602	1.96e-28	2.65e-22
chr7	89950383	89950671	3	428502	428504	428501	428504	10.145	3.49e-24	0.539864	0.0520786	0.539864	0.0520786	10.3663	3.53e-25	3.11e-19			chr17	79882807	79882876	3	375267	375269	375266	375269	10.6996	1.02e-26	0.585825	0.0529864	0.585825	0.0529864	11.0561	2.05e-28	2.77e-22
chr19	57276642	57276917	3	246972	246974	246972	246975	9.60864	7.35e-22	0.547201	0.0528145	0.547201	0.0528145	10.3608	3.74e-25	3.29e-19			chr4	6247640	6247830	2	600045	600046	600042	600046	9.93857	2.83e-23	0.578408	0.0523167	0.578408	0.0523167	11.0559	2.05e-28	2.78e-22
chr7	971027	971130	2	413338	413339	413338	413339	10.3593	3.8e-25	0.651672	0.0629071	0.651672	0.0629071	10.3593	3.8e-25	3.34e-19			chr4	41258794	41258935	3	607157	607159	607157	607160	9.83542	7.92e-23	0.567205	0.0513096	0.567205	0.0513096	11.0546	2.08e-28	2.82e-22
chr4	74702075	74702728	7	341094	341100	341094	341100	10.3488	4.24e-25	0.454035	0.043873	0.454035	0.043873	10.3488	4.24e-25	3.73e-19			chr17	66339916	66339947	2	365717	365718	365717	365718	11.053	2.12e-28	0.5817	0.0526283	0.5817	0.0526283	11.053	2.12e-28	2.87e-22
chr2	176994362	176994637	5	271905	271909	271904	271913	9.3409	9.55e-21	0.485118	0.0468912	0.485118	0.0468912	10.3456	4.38e-25	3.86e-19			chrX	10075076	10075110	2	842134	842135	842134	842135	11.0499	2.2e-28	0.613899	0.0555571	0.613899	0.0555571	11.0499	2.2e-28	2.97e-22
chr1	46807113	46807263	2	18715	18716	18714	18717	8.01911	1.07e-15	0.663385	0.0641237	0.663385	0.0641237	10.3454	4.39e-25	3.87e-19			chr17	3289453	3290071	6	336011	336016	336010	336017	10.0622	8.11e-24	0.511413	0.0462927	0.511413	0.0462927	11.0474	2.26e-28	3.05e-22
chr11	2907670	2907754	4	74628	74631	74628	74637	8.23244	1.83e-16	0.63074	0.0609949	0.63074	0.0609949	10.3409	4.6e-25	4.05e-19			chr15	70473625	70473766	2	282807	282808	282806	282808	10.7193	8.27e-27	0.603903	0.0546792	0.603903	0.0546792	11.0445	2.33e-28	3.15e-22
chr2	108603005	108603466	5	264239	264243	264234	264243	9.7213	2.45e-22	0.520863	0.0504047	0.520863	0.0504047	10.3336	4.97e-25	4.37e-19			chr17	38503802	38504102	2	352285	352286	352285	352286	11.0405	2.44e-28	0.609486	0.0552048	0.609486	0.0552048	11.0405	2.44e-28	3.3e-22
chr5	3595970	3596704	4	354395	354398	354393	354398	8.98429	2.6e-19	0.510017	0.0493805	0.510017	0.0493805	10.3283	5.25e-25	4.62e-19			chr10	26222922	26223310	5	90250	90254	90248	90254	10.509	7.86e-26	0.422105	0.0382519	0.422105	0.0382519	11.0349	2.59e-28	3.51e-22
chr11	118781150	118781633	5	96132	96136	96132	96142	8.61292	7.12e-18	0.517671	0.050122	0.517671	0.050122	10.3282	5.25e-25	4.62e-19			chr8	143781204	143781340	3	812214	812216	812214	812224	9.66461	4.26e-22	0.510035	0.0462454	0.510035	0.0462454	11.0289	2.77e-28	3.75e-22
chr11	105480771	105481292	7	93807	93813	93807	93821	8.35317	6.65e-17	0.5213	0.0504736	0.5213	0.0504736	10.3282	5.25e-25	4.63e-19			chr11	118083638	118084192	4	164951	164954	164950	164954	10.2866	8.09e-25	0.48528	0.0440093	0.48528	0.0440093	11.0268	2.84e-28	3.84e-22
chr4	62066211	62066990	5	340490	340494	340489	340496	9.10261	8.82e-20	0.549664	0.0532304	0.549664	0.0532304	10.3261	5.37e-25	4.73e-19			chr22	24105186	24105444	2	531935	531936	531933	531937	10.5004	8.6e-26	0.629027	0.0570729	0.629027	0.0570729	11.0215	3.01e-28	4.07e-22
chr6	146755301	146755900	4	406823	406826	406823	406826	10.3201	5.71e-25	0.517483	0.050143	0.517483	0.050143	10.3201	5.71e-25	5.03e-19			chr15	65220773	65221205	3	280243	280245	280243	280245	-11.0154	3.22e-28	-0.533372	0.0484206	-0.533372	0.0484206	-11.0154	3.22e-28	4.36e-22
chr9	25677628	25678683	4	464204	464207	464203	464208	9.98949	1.69e-23	0.495028	0.0479787	0.495028	0.0479787	10.3177	5.86e-25	5.16e-19			chr6	109557698	109557769	2	713123	713124	713122	713126	10.0315	1.11e-23	0.669148	0.0608052	0.669148	0.0608052	11.0048	3.62e-28	4.9e-22
chr18	14747661	14747928	3	218194	218196	218194	218204	8.80264	1.34e-18	0.603363	0.0584942	0.603363	0.0584942	10.3149	6.03e-25	5.31e-19			chr11	128418551	128419356	5	169573	169577	169573	169578	10.5414	5.57e-26	0.45851	0.0416676	0.45851	0.0416676	11.004	3.66e-28	4.94e-22
chr1	165321741	165322099	2	34229	34230	34229	34231	9.79226	1.22e-22	0.59386	0.0576038	0.59386	0.0576038	10.3094	6.39e-25	5.63e-19			chr20	4804581	4804909	5	497472	497476	497472	497476	10.9879	4.37e-28	0.537867	0.0489508	0.537867	0.0489508	10.9879	4.37e-28	5.91e-22
chr4	298743	299311	7	331215	331221	331212	331222	9.29276	1.5e-20	0.51133	0.0495987	0.51133	0.0495987	10.3093	6.39e-25	5.63e-19			chr16	56666023	56666334	5	316272	316276	316270	316279	9.11107	8.16e-20	0.466171	0.0424781	0.466171	0.0424781	10.9744	5.08e-28	6.86e-22
chr15	29407792	29407987	3	153307	153309	153307	153310	10.0122	1.35e-23	0.613157	0.0594951	0.613157	0.0594951	10.306	6.62e-25	5.83e-19			chr17	17741425	17741657	3	343882	343884	343881	343885	9.42869	4.15e-21	0.597403	0.054463	0.597403	0.054463	10.969	5.39e-28	7.29e-22
chr6	32064146	32064206	5	390188	390192	390172	390225	10.0837	6.52e-24	0.639328	0.0620826	0.639328	0.0620826	10.298	7.19e-25	6.33e-19			chr10	94451736	94452236	2	106738	106739	106729	106740	7.09896	1.26e-12	0.590353	0.0538575	0.590353	0.0538575	10.9614	5.86e-28	7.92e-22
chr17	79134486	79135071	3	214166	214168	214166	214168	10.295	7.42e-25	0.517905	0.0503063	0.517905	0.0503063	10.295	7.42e-25	6.53e-19			chr20	62525483	62526047	4	517432	517435	517432	517435	10.9595	5.98e-28	0.456848	0.0416852	0.456848	0.0416852	10.9595	5.98e-28	8.09e-22
chr2	152954155	152954970	5	269096	269100	269096	269111	8.43478	3.32e-17	0.434149	0.0421978	0.434149	0.0421978	10.2884	7.95e-25	7e-19			chr19	46181221	46181330	3	420040	420042	420040	420044	10.6776	1.3e-26	0.555929	0.0507297	0.555929	0.0507297	10.9587	6.04e-28	8.17e-22
chr19	7853377	7854469	7	228360	228366	228360	228367	10.2206	1.6e-24	0.397947	0.0386822	0.397947	0.0386822	10.2876	8.02e-25	7.06e-19			chr11	123525662	123525669	3	167804	167806	167804	167808	9.56537	1.12e-21	0.554556	0.050609	0.554556	0.050609	10.9577	6.11e-28	8.26e-22
chr9	124989241	124989337	3	468758	468760	468758	468760	10.2862	8.13e-25	0.692844	0.0673569	0.692844	0.0673569	10.2862	8.13e-25	7.16e-19			chr7	70597091	70597921	10	751088	751097	751087	751098	10.1761	2.54e-24	0.466559	0.0425839	0.466559	0.0425839	10.9562	6.2e-28	8.39e-22
chr10	110671609	110671907	2	63987	63988	63987	63991	8.59966	8e-18	0.644375	0.0626498	0.644375	0.0626498	10.2853	8.2e-25	7.22e-19			chr11	10476608	10476976	4	131258	131261	131254	131261	9.51684	1.79e-21	0.575825	0.052574	0.575825	0.052574	10.9527	6.45e-28	8.73e-22
chr3	133464867	133465360	4	322812	322815	322811	322816	9.69354	3.21e-22	0.550001	0.0535313	0.550001	0.0535313	10.2744	9.19e-25	8.09e-19			chr8	54163693	54164391	8	792605	792612	792604	792613	10.2288	1.47e-24	0.389929	0.0356187	0.389929	0.0356187	10.9473	6.84e-28	9.26e-22
chr5	119800972	119802022	6	364316	364321	364305	364321	8.81392	1.21e-18	0.448189	0.0436372	0.448189	0.0436372	10.2708	9.54e-25	8.4e-19			chr5	148033708	148034045	6	664458	664463	664457	664465	9.18749	4.02e-20	0.497803	0.0454745	0.497803	0.0454745	10.9469	6.88e-28	9.3e-22
chr2	119604270	119605441	8	265509	265516	265496	265534	7.90422	2.7e-15	0.421399	0.0410664	0.421399	0.0410664	10.2614	1.05e-24	9.26e-19			chr2	26624458	26625047	10	439337	439346	439336	439346	10.5445	5.38e-26	0.388612	0.0355064	0.388612	0.0355064	10.9448	7.03e-28	9.51e-22
chr6	146920014	146920035	2	406861	406862	406859	406867	8.1365	4.07e-16	0.673749	0.0656614	0.673749	0.0656614	10.261	1.06e-24	9.3e-19			chr11	63272764	63273331	3	145390	145392	145390	145400	9.41145	4.89e-21	0.540042	0.0493739	0.540042	0.0493739	10.9378	7.6e-28	1.03e-21
chr18	74961809	74962133	5	221738	221742	221715	221746	9.02035	1.87e-19	0.552406	0.0538452	0.552406	0.0538452	10.2592	1.08e-24	9.48e-19			chr16	433715	434256	3	295696	295698	295691	295699	7.39278	1.44e-13	0.586758	0.0536472	0.586758	0.0536472	10.9374	7.64e-28	1.03e-21
chr10	71087924	71088038	3	56523	56525	56521	56525	8.98831	2.51e-19	0.61752	0.0602013	0.61752	0.0602013	10.2576	1.09e-24	9.63e-19			chr6	134499086	134499143	2	717904	717905	717903	717907	8.8954	5.82e-19	0.589789	0.0539491	0.589789	0.0539491	10.9323	8.07e-28	1.09e-21
chr17	37730282	37730450	2	200200	200201	200195	200201	6.43219	1.26e-10	0.632006	0.0616215	0.632006	0.0616215	10.2563	1.11e-24	9.77e-19			chr5	169930905	169930919	2	669767	669768	669764	669774	7.93012	2.19e-15	0.611543	0.0559647	0.611543	0.0559647	10.9273	8.53e-28	1.15e-21
chr16	57023022	57023191	2	179453	179454	179453	179455	-9.46552	2.92e-21	-0.676423	0.0659596	-0.676423	0.0659596	-10.2551	1.12e-24	9.88e-19			chr11	46366884	46367033	2	140085	140086	140081	140086	11.2512	2.29e-29	0.641752	0.0587448	0.641752	0.0587448	10.9244	8.81e-28	1.19e-21
chr1	85931072	85931161	4	23376	23379	23373	23380	10.1573	3.08e-24	0.542198	0.0528748	0.542198	0.0528748	10.2544	1.13e-24	9.96e-19			chr4	7054392	7054700	2	600715	600716	600713	600716	10.5025	8.41e-26	0.551291	0.0504893	0.551291	0.0504893	10.919	9.35e-28	1.27e-21
chr12	122019076	122019117	4	119536	119539	119529	119543	7.82094	5.24e-15	0.646543	0.0630531	0.646543	0.0630531	10.2539	1.14e-24	1e-18			chr1	217309970	217311177	9	71386	71394	71385	71402	10.2702	9.6e-25	0.376294	0.0344987	0.376294	0.0344987	10.9075	1.06e-27	1.44e-21
chr19	57617754	57618436	3	247053	247055	247052	247055	9.56533	1.12e-21	0.578154	0.0563885	0.578154	0.0563885	10.253	1.15e-24	1.01e-18			chr7	151547969	151548248	4	772659	772662	772659	772664	10.8891	1.3e-27	0.526876	0.0483058	0.526876	0.0483058	10.9071	1.07e-27	1.44e-21
chr19	22193479	22193724	3	234892	234894	234890	234896	8.66263	4.61e-18	0.596541	0.0581999	0.596541	0.0581999	10.2499	1.19e-24	1.04e-18			chr1	85931072	85931116	2	38392	38393	38386	38396	8.37382	5.58e-17	0.557045	0.0511057	0.557045	0.0511057	10.8999	1.15e-27	1.56e-21
chr14	38063813	38064849	8	139578	139585	139578	139591	9.03352	1.66e-19	0.441318	0.0430755	0.441318	0.0430755	10.2452	1.24e-24	1.09e-18			chr6	55443868	55443990	2	705841	705842	705840	705848	9.67365	3.9e-22	0.601227	0.0551864	0.601227	0.0551864	10.8945	1.22e-27	1.66e-21
chr11	61062962	61063124	4	83553	83556	83548	83557	6.89281	5.47e-12	0.556553	0.0543533	0.556553	0.0543533	10.2395	1.32e-24	1.16e-18			chr16	710674	711135	5	296174	296178	296174	296178	10.8882	1.31e-27	0.376104	0.0345422	0.376104	0.0345422	10.8882	1.31e-27	1.77e-21
chr6	1604990	1605352	2	376390	376391	376390	376391	10.2393	1.32e-24	0.654246	0.0638954	0.654246	0.0638954	10.2393	1.32e-24	1.16e-18			chr4	26275089	26275472	2	605016	605017	605016	605017	10.8847	1.36e-27	0.610168	0.0560574	0.610168	0.0560574	10.8847	1.36e-27	1.84e-21
chr1	41350014	41350292	4	16933	16936	16933	16937	9.96353	2.2e-23	0.353209	0.0345077	0.353209	0.0345077	10.2357	1.37e-24	1.21e-18			chr1	156616804	156616855	2	53676	53677	53673	53678	9.25627	2.12e-20	0.590567	0.0542642	0.590567	0.0542642	10.8832	1.39e-27	1.88e-21
chr8	121136140	121137537	5	457645	457649	457645	457652	8.35203	6.71e-17	0.453209	0.044285	0.453209	0.044285	10.2339	1.4e-24	1.23e-18			chr5	179607394	179607800	2	674948	674949	674948	674949	10.8829	1.39e-27	0.634827	0.0583323	0.634827	0.0583323	10.8829	1.39e-27	1.88e-21
chr8	13424269	13424389	2	446068	446069	446064	446070	7.76437	8.21e-15	0.633585	0.0619284	0.633585	0.0619284	10.2309	1.44e-24	1.27e-18			chr1	39991426	39991902	3	25378	25380	25378	25380	-10.8784	1.46e-27	-0.56587	0.0520177	-0.56587	0.0520177	-10.8784	1.46e-27	1.98e-21
chr11	24518448	24518737	2	78851	78852	78843	78854	6.92649	4.31e-12	0.63589	0.0621648	0.63589	0.0621648	10.2291	1.47e-24	1.29e-18			chr4	6695203	6695380	4	600403	600406	600403	600410	10.5483	5.17e-26	0.521666	0.0479578	0.521666	0.0479578	10.8776	1.47e-27	1.99e-21
chr8	106330173	106331995	9	456693	456701	456692	456703	9.71137	2.7e-22	0.451635	0.0441637	0.451635	0.0441637	10.2264	1.51e-24	1.33e-18			chr21	27945413	27945533	2	519298	519299	519297	519302	9.69232	3.25e-22	0.569813	0.052385	0.569813	0.052385	10.8774	1.48e-27	2e-21
chr12	47219877	47219956	3	106528	106530	106521	106532	8.53855	1.36e-17	0.645299	0.0631034	0.645299	0.0631034	10.2261	1.52e-24	1.33e-18			chr12	129281444	129281454	2	212584	212585	212584	212586	-10.3743	3.24e-25	-0.638746	0.0587668	-0.638746	0.0587668	-10.8692	1.62e-27	2.19e-21
chr1	60280809	60280812	2	21111	21112	21103	21113	7.17751	7.1e-13	0.68456	0.0669603	0.68456	0.0669603	10.2234	1.56e-24	1.37e-18			chr17	79881066	79882042	7	375259	375265	375258	375265	10.797	3.56e-27	0.510308	0.0469778	0.510308	0.0469778	10.8628	1.73e-27	2.35e-21
chr16	30817058	30817168	2	176730	176731	176726	176733	8.41831	3.82e-17	0.636212	0.062248	0.636212	0.062248	10.2206	1.6e-24	1.41e-18			chr11	12146343	12146621	2	131938	131939	131938	131939	10.8619	1.75e-27	0.609089	0.0560757	0.609089	0.0560757	10.8619	1.75e-27	2.37e-21
chr5	5140001	5140029	3	354591	354593	354582	354596	6.92703	4.3e-12	0.597005	0.0584341	0.597005	0.0584341	10.2167	1.67e-24	1.47e-18			chr3	71102918	71103443	3	566801	566803	566801	566803	10.8551	1.89e-27	0.580435	0.0534709	0.580435	0.0534709	10.8551	1.89e-27	2.55e-21
chr12	30354142	30354611	3	105155	105157	105154	105158	10.083	6.57e-24	0.530518	0.0519274	0.530518	0.0519274	10.2165	1.67e-24	1.47e-18			chr9	140348828	140349197	7	840814	840820	840814	840820	10.8502	1.99e-27	0.471783	0.0434817	0.471783	0.0434817	10.8502	1.99e-27	2.69e-21
chr5	170288742	170288757	2	372227	372228	372227	372234	12.0889	1.21e-33	0.678873	0.0664785	0.678873	0.0664785	10.2119	1.75e-24	1.54e-18			chr3	42700674	42700678	2	556740	556741	556737	556741	9.6389	5.48e-22	0.657186	0.0605788	0.657186	0.0605788	10.8484	2.03e-27	2.74e-21
chr15	69754609	69754714	3	160335	160337	160335	160337	10.2114	1.76e-24	0.624848	0.061191	0.624848	0.061191	10.2114	1.76e-24	1.55e-18			chr3	96533415	96533511	2	569053	569054	569049	569058	9.94539	2.64e-23	0.581478	0.0536109	0.581478	0.0536109	10.8463	2.08e-27	2.81e-21
chr4	7768357	7768575	2	335731	335732	335730	335733	-9.46975	2.81e-21	-0.613433	0.0601095	-0.613433	0.0601095	-10.2053	1.88e-24	1.65e-18			chr22	50117958	50118247	3	545208	545210	545208	545210	10.8398	2.23e-27	0.552478	0.0509674	0.552478	0.0509674	10.8398	2.23e-27	3.01e-21
chr16	84852691	84853713	7	184345	184351	184344	184353	9.28245	1.66e-20	0.406232	0.0398179	0.406232	0.0398179	10.2022	1.94e-24	1.71e-18			chr16	1029745	1030166	2	296985	296986	296985	296993	8.91771	4.76e-19	0.56242	0.0518966	0.56242	0.0518966	10.8373	2.29e-27	3.1e-21
chr5	2743601	2743620	2	354132	354133	354131	354134	8.79793	1.39e-18	0.665764	0.0652809	0.665764	0.0652809	10.1984	2.01e-24	1.77e-18			chr7	148408685	148408897	2	770417	770418	770417	770418	10.8324	2.42e-27	0.595624	0.0549855	0.595624	0.0549855	10.8324	2.42e-27	3.27e-21
chr3	131080755	131080927	2	322536	322537	322529	322539	8.18892	2.64e-16	0.631468	0.0619225	0.631468	0.0619225	10.1977	2.03e-24	1.79e-18			chr12	122651715	122651762	2	209623	209624	209621	209624	-10.4625	1.28e-25	-0.603524	0.0557448	-0.603524	0.0557448	-10.8266	2.58e-27	3.48e-21
chr16	3068128	3068707	9	170987	170995	170985	170995	9.72798	2.29e-22	0.403528	0.039577	0.403528	0.039577	10.196	2.07e-24	1.82e-18			chr2	128453108	128453445	4	465232	465235	465232	465237	8.8614	7.9e-19	0.611063	0.0564419	0.611063	0.0564419	10.8264	2.58e-27	3.49e-21
chr1	805541	805554	2	73	74	71	74	7.64671	2.06e-14	0.63049	0.0618584	0.63049	0.0618584	10.1925	2.14e-24	1.89e-18			chr22	36011843	36011991	2	536754	536755	536754	536756	9.84501	7.2e-23	0.570676	0.052782	0.570676	0.052782	10.8119	3.02e-27	4.09e-21
chr2	223163725	223163804	3	277435	277437	277427	277438	8.82337	1.11e-18	0.589707	0.0578837	0.589707	0.0578837	10.1878	2.25e-24	1.98e-18			chr15	42349694	42349787	2	273205	273206	273202	273206	10.2727	9.36e-25	0.585243	0.0541446	0.585243	0.0541446	10.8089	3.12e-27	4.23e-21
chr1	50513645	50513749	4	19299	19302	19299	19307	10.0316	1.11e-23	0.56009	0.0549899	0.56009	0.0549899	10.1853	2.31e-24	2.03e-18			chr3	46448084	46448134	2	558334	558335	558333	558348	5.52084	3.37e-08	0.610202	0.0564757	0.610202	0.0564757	10.8047	3.27e-27	4.42e-21
chr14	33402368	33402443	2	138978	138979	138977	138980	8.84636	9.04e-19	0.63634	0.0624934	0.63634	0.0624934	10.1825	2.37e-24	2.09e-18			chr1	205819088	205819356	5	68010	68014	68009	68020	-10.8283	2.53e-27	-0.659224	0.0610529	-0.659224	0.0610529	-10.7976	3.53e-27	4.78e-21
chr6	84418433	84418659	2	400573	400574	400572	400585	8.24338	1.67e-16	0.599935	0.0589246	0.599935	0.0589246	10.1814	2.4e-24	2.11e-18			chr15	91426709	91427884	9	291413	291421	291412	291427	9.88939	4.63e-23	0.390866	0.0362019	0.390866	0.0362019	10.7968	3.56e-27	4.82e-21
chr1	119527008	119527111	2	27771	27772	27766	27782	6.88532	5.77e-12	0.634546	0.0623441	0.634546	0.0623441	10.1781	2.48e-24	2.19e-18			chr19	22469217	22469223	2	409927	409928	409926	409932	9.95324	2.44e-23	0.62238	0.0576618	0.62238	0.0576618	10.7936	3.69e-27	4.99e-21
chr2	75426249	75427098	13	260444	260456	260444	260463	9.66257	4.35e-22	0.357159	0.0351059	0.357159	0.0351059	10.1738	2.6e-24	2.29e-18			chr3	46619131	46619158	2	558461	558462	558459	558463	-9.91634	3.53e-23	-0.620822	0.057521	-0.620822	0.057521	-10.793	3.72e-27	5.03e-21
chr15	27215997	27216819	9	152976	152984	152969	152984	8.33698	7.62e-17	0.459838	0.0452113	0.459838	0.0452113	10.1709	2.68e-24	2.36e-18			chr17	80187886	80188674	6	375771	375776	375771	375776	10.7917	3.77e-27	0.443927	0.0411359	0.443927	0.0411359	10.7917	3.77e-27	5.09e-21
chr2	74742309	74743009	5	260248	260252	260244	260255	8.74416	2.25e-18	0.479641	0.0471702	0.479641	0.0471702	10.1683	2.75e-24	2.42e-18			chr17	8869864	8869961	3	340869	340871	340869	340872	10.5255	6.59e-26	0.522127	0.0484124	0.522127	0.0484124	10.785	4.05e-27	5.48e-21
chr7	149746077	149746468	2	438010	438011	438010	438012	9.32197	1.14e-20	0.569445	0.0560137	0.569445	0.0560137	10.1662	2.81e-24	2.47e-18			chr5	50678919	50679147	4	642420	642423	642414	642434	9.03282	1.67e-19	0.528898	0.049041	0.528898	0.049041	10.7848	4.06e-27	5.49e-21
chr17	27044322	27044629	2	197411	197412	197410	197419	9.70801	2.79e-22	0.608109	0.0598301	0.608109	0.0598301	10.1639	2.87e-24	2.53e-18			chr17	2908023	2908068	2	335901	335902	335899	335904	10.4359	1.7e-25	0.588898	0.0546064	0.588898	0.0546064	10.7844	4.08e-27	5.52e-21
chr11	61159602	61159736	4	83615	83618	83615	83619	9.77941	1.38e-22	0.545395	0.0537149	0.545395	0.0537149	10.1535	3.2e-24	2.81e-18			chr1	32711840	32712557	3	21902	21904	21902	21904	10.783	4.14e-27	0.495314	0.0459347	0.495314	0.0459347	10.783	4.14e-27	5.6e-21
chr4	48987791	48988321	8	339510	339517	339510	339518	9.84742	7.03e-23	0.401893	0.039584	0.401893	0.039584	10.1529	3.22e-24	2.83e-18			chr12	12224360	12224457	2	178262	178263	178258	178263	-9.65023	4.9e-22	-0.613127	0.0568706	-0.613127	0.0568706	-10.7811	4.23e-27	5.72e-21
chr11	86085366	86085623	2	92236	92237	92235	92243	9.80796	1.04e-22	0.627016	0.0618221	0.627016	0.0618221	10.1423	3.59e-24	3.16e-18			chr10	98418379	98418546	2	108068	108069	108068	108069	10.767	4.93e-27	0.582522	0.0541026	0.582522	0.0541026	10.767	4.93e-27	6.67e-21
chr5	72415429	72416268	8	360084	360091	360084	360095	9.9724	2.01e-23	0.379916	0.0374598	0.379916	0.0374598	10.1419	3.6e-24	3.17e-18			chr12	51403059	51403082	2	187198	187199	187197	187200	10.3418	4.56e-25	0.580245	0.0538956	0.580245	0.0538956	10.7661	4.98e-27	6.73e-21
chr12	54354162	54355087	5	109232	109236	109232	109238	9.4716	2.76e-21	0.406586	0.0400928	0.406586	0.0400928	10.1411	3.63e-24	3.2e-18			chr1	32169770	32169868	3	21457	21459	21455	21464	7.34087	2.12e-13	0.586397	0.0544678	0.586397	0.0544678	10.7659	4.99e-27	6.74e-21
chr13	39261425	39262147	6	127759	127764	127749	127765	5.64318	1.67e-08	0.52186	0.0514715	0.52186	0.0514715	10.1388	3.72e-24	3.27e-18			chr11	300286	300490	3	123612	123614	123612	123615	8.98936	2.49e-19	0.592906	0.0550757	0.592906	0.0550757	10.7653	5.02e-27	6.79e-21
chr15	47476370	47476883	4	156552	156555	156549	156556	8.19821	2.44e-16	0.510427	0.0503741	0.510427	0.0503741	10.1327	3.95e-24	3.48e-18			chr20	45318890	45319112	3	509313	509315	509313	509317	10.2342	1.39e-24	0.576209	0.0535296	0.576209	0.0535296	10.7643	5.07e-27	6.86e-21
chr10	83634276	83635300	4	58994	58997	58991	58998	8.79334	1.45e-18	0.540192	0.0533639	0.540192	0.0533639	10.1228	4.38e-24	3.85e-18			chr6	167070428	167070616	2	726880	726881	726878	726881	10.1135	4.81e-24	0.635916	0.0590857	0.635916	0.0590857	10.7626	5.17e-27	6.99e-21
chr1	200859871	200860534	5	37846	37850	37846	37851	9.81206	9.99e-23	0.460458	0.0454946	0.460458	0.0454946	10.1212	4.45e-24	3.92e-18			chr2	173293627	173294093	3	473846	473848	473841	473848	9.90925	3.79e-23	0.56709	0.0527024	0.56709	0.0527024	10.7602	5.3e-27	7.17e-21
chr5	7395318	7395395	2	354915	354916	354914	354921	9.30104	1.39e-20	0.599279	0.059212	0.599279	0.059212	10.1209	4.46e-24	3.93e-18			chr8	131000261	131000521	3	808177	808179	808177	808179	10.7562	5.54e-27	0.53803	0.0500205	0.53803	0.0500205	10.7562	5.54e-27	7.49e-21
chr10	88149324	88149632	3	59294	59296	59293	59296	9.69577	3.14e-22	0.538302	0.0532029	0.538302	0.0532029	10.1179	4.6e-24	4.05e-18			chr11	334298	334334	2	123692	123693	123691	123693	10.609	2.71e-26	0.590404	0.0549454	0.590404	0.0549454	10.7453	6.24e-27	8.44e-21
chr4	85402143	85403223	7	342472	342478	342472	342479	9.89079	4.56e-23	0.373886	0.0369594	0.373886	0.0369594	10.1161	4.69e-24	4.13e-18			chr4	8317543	8317995	2	601745	601746	601745	601746	10.7429	6.4e-27	0.449806	0.0418702	0.449806	0.0418702	10.7429	6.4e-27	8.66e-21
chr7	145813421	145813437	3	437399	437401	437392	437408	8.06125	7.55e-16	0.639525	0.0632287	0.639525	0.0632287	10.1145	4.77e-24	4.2e-18			chr1	205181237	205181581	3	67502	67504	67499	67504	8.14421	3.82e-16	0.576956	0.053711	0.576956	0.053711	10.7419	6.47e-27	8.75e-21
chr14	24836194	24836539	3	138478	138480	138476	138480	8.77924	1.65e-18	0.535971	0.0530124	0.535971	0.0530124	10.1103	4.97e-24	4.38e-18			chr2	236923322	236923534	3	490251	490253	490251	490254	10.2919	7.66e-25	0.578098	0.0538206	0.578098	0.0538206	10.7412	6.52e-27	8.82e-21
chr19	52452094	52452447	4	244521	244524	244521	244526	9.86478	5.92e-23	0.515368	0.0509826	0.515368	0.0509826	10.1087	5.06e-24	4.45e-18			chr9	135905064	135905092	3	837019	837021	837019	837021	10.7384	6.72e-27	0.534682	0.0497914	0.534682	0.0497914	10.7384	6.72e-27	9.08e-21
chr6	43214396	43214590	3	397150	397152	397150	397153	8.73036	2.54e-18	0.621856	0.0615171	0.621856	0.0615171	10.1087	5.06e-24	4.45e-18			chr17	1628643	1628727	2	334863	334864	334863	334864	10.7367	6.84e-27	0.608363	0.056662	0.608363	0.056662	10.7367	6.84e-27	9.26e-21
chr3	13920346	13921227	4	308090	308093	308088	308093	9.82263	9e-23	0.490509	0.0485317	0.490509	0.0485317	10.107	5.14e-24	4.53e-18			chr17	21477738	21478069	4	345858	345861	345858	345862	10.5769	3.81e-26	0.601453	0.0560209	0.601453	0.0560209	10.7362	6.88e-27	9.3e-21
chr1	27709771	27709789	2	12928	12929	12925	12937	6.94142	3.88e-12	0.671298	0.0664321	0.671298	0.0664321	10.105	5.25e-24	4.62e-18			chr12	122020166	122020205	2	209150	209151	209138	209151	9.68405	3.52e-22	0.581854	0.0542205	0.581854	0.0542205	10.7312	7.26e-27	9.82e-21
chr12	96389483	96389588	3	114469	114471	114469	114473	8.90135	5.52e-19	0.616918	0.0610854	0.616918	0.0610854	10.0993	5.57e-24	4.9e-18			chr6	33400021	33400477	2	697704	697705	697704	697708	10.203	1.92e-24	0.584312	0.0544665	0.584312	0.0544665	10.7279	7.53e-27	1.02e-20
chr19	22817039	22817371	5	234969	234973	234965	234975	8.84457	9.19e-19	0.535153	0.0529926	0.535153	0.0529926	10.0986	5.6e-24	4.93e-18			chr9	13278626	13279708	7	816896	816902	816896	816902	10.7235	7.9e-27	0.377425	0.0351962	0.377425	0.0351962	10.7235	7.9e-27	1.07e-20
chr1	205181237	205181261	2	39274	39275	39272	39276	9.12949	6.88e-20	0.639364	0.0633153	0.639364	0.0633153	10.0981	5.63e-24	4.96e-18			chr2	115918775	115919950	9	462622	462630	462620	462630	9.93249	3.01e-23	0.397694	0.0370953	0.397694	0.0370953	10.7209	8.12e-27	1.1e-20
chr7	153446106	153446810	4	439296	439299	439296	439299	10.0871	6.3e-24	0.445845	0.0441993	0.445845	0.0441993	10.0871	6.3e-24	5.54e-18			chr19	49891494	49891574	2	423083	423084	423082	423085	10.107	5.14e-24	0.652023	0.0608328	0.652023	0.0608328	10.7183	8.35e-27	1.13e-20
chr2	112895559	112895793	5	264744	264748	264744	264751	9.57865	9.83e-22	0.525328	0.0521024	0.525328	0.0521024	10.0826	6.6e-24	5.81e-18			chr4	2136854	2137264	3	597502	597504	597502	597505	9.80545	1.07e-22	0.53979	0.050384	0.53979	0.050384	10.7135	8.8e-27	1.19e-20
chr13	93879361	93879670	3	131491	131493	131491	131494	8.78355	1.58e-18	0.597651	0.0592765	0.597651	0.0592765	10.0824	6.61e-24	5.82e-18			chr16	89185789	89185916	2	331571	331572	331569	331575	9.60413	7.68e-22	0.57222	0.053423	0.57222	0.053423	10.7111	9.03e-27	1.22e-20
chr11	123525662	123525669	3	97384	97386	97378	97387	7.26235	3.8e-13	0.585106	0.0580442	0.585106	0.0580442	10.0804	6.75e-24	5.94e-18			chr16	17448296	17448390	2	306062	306063	306062	306065	8.88896	6.17e-19	0.610697	0.057022	0.610697	0.057022	10.7099	9.15e-27	1.24e-20
chr12	122356781	122356852	2	119745	119746	119745	119746	10.0782	6.9e-24	0.608527	0.0603807	0.608527	0.0603807	10.0782	6.9e-24	6.08e-18			chr1	40105667	40105687	2	25473	25474	25470	25476	8.42636	3.57e-17	0.621132	0.0580219	0.621132	0.0580219	10.7051	9.63e-27	1.3e-20
chr14	54413371	54413548	2	140846	140847	140846	140850	9.2114	3.22e-20	0.630423	0.0625593	0.630423	0.0625593	10.0772	6.97e-24	6.14e-18			chr2	42097549	42097561	2	443783	443784	443783	443784	-10.7046	9.69e-27	-0.60207	0.0562442	-0.60207	0.0562442	-10.7046	9.69e-27	1.31e-20
chr4	8292261	8292328	2	336033	336034	336032	336034	9.78356	1.32e-22	0.626136	0.0621377	0.626136	0.0621377	10.0766	7.01e-24	6.17e-18			chr8	144655030	144655679	9	813237	813245	813234	813245	10.3391	4.69e-25	0.528255	0.0494112	0.528255	0.0494112	10.691	1.12e-26	1.52e-20
chr8	117950244	117950929	9	457298	457306	457298	457306	10.074	7.2e-24	0.444212	0.0440948	0.444212	0.0440948	10.074	7.2e-24	6.34e-18			chr7	5112642	5112654	2	735245	735246	735245	735246	10.6879	1.16e-26	0.623121	0.0583014	0.623121	0.0583014	10.6879	1.16e-26	1.57e-20
chr19	47759400	47759410	2	241741	241742	241741	241742	10.0717	7.37e-24	0.649318	0.0644694	0.649318	0.0644694	10.0717	7.37e-24	6.49e-18			chr19	46318767	46319145	3	420215	420217	420210	420220	10.7997	3.45e-27	0.535429	0.050105	0.535429	0.050105	10.6861	1.18e-26	1.6e-20
chr1	27241853	27241897	2	12689	12690	12689	12690	-10.0713	7.4e-24	-0.625478	0.0621048	-0.625478	0.0621048	-10.0713	7.4e-24	6.51e-18			chr17	78560478	78560916	3	373164	373166	373164	373166	10.6852	1.19e-26	0.508485	0.0475878	0.508485	0.0475878	10.6852	1.19e-26	1.61e-20
chrX	64627572	64627755	4	477758	477761	477755	477761	8.81978	1.15e-18	0.522106	0.0518525	0.522106	0.0518525	10.069	7.57e-24	6.67e-18			chr17	2264966	2264969	2	335449	335450	335449	335451	9.75635	1.73e-22	0.607496	0.0568642	0.607496	0.0568642	10.6833	1.22e-26	1.65e-20
chr7	84815940	84816843	5	428105	428109	428098	428109	8.70081	3.3e-18	0.460438	0.0457536	0.460438	0.0457536	10.0634	8.02e-24	7.06e-18			chr21	34395317	34395548	2	520704	520705	520703	520706	8.6184	6.79e-18	0.582149	0.0545124	0.582149	0.0545124	10.6792	1.27e-26	1.72e-20
chr17	3289363	3290071	5	190815	190819	190815	190820	9.98029	1.86e-23	0.480215	0.0477334	0.480215	0.0477334	10.0604	8.27e-24	7.28e-18			chr11	88068493	88068895	2	158327	158328	158327	158329	9.69587	3.14e-22	0.567326	0.0531302	0.567326	0.0531302	10.678	1.29e-26	1.74e-20
chr2	211089678	211090171	4	275518	275521	275518	275526	9.21527	3.1e-20	0.49869	0.0495772	0.49869	0.0495772	10.0589	8.4e-24	7.39e-18			chr10	129534613	129535898	11	118886	118896	118885	118897	9.62828	6.07e-22	0.331006	0.0310103	0.331006	0.0310103	10.6741	1.35e-26	1.82e-20
chr19	22990066	22990378	2	234987	234988	234987	234989	9.16128	5.13e-20	0.585723	0.0582376	0.585723	0.0582376	10.0575	8.52e-24	7.5e-18			chr6	156919703	156919811	2	723521	723522	723521	723522	10.6729	1.36e-26	0.593579	0.0556156	0.593579	0.0556156	10.6729	1.36e-26	1.84e-20
chr5	131563921	131564050	2	365374	365375	365372	365375	9.31663	1.2e-20	0.631658	0.0628099	0.631658	0.0628099	10.0567	8.59e-24	7.56e-18			chr7	55620356	55620641	5	748815	748819	748815	748819	10.6689	1.42e-26	0.512774	0.0480624	0.512774	0.0480624	10.6689	1.42e-26	1.92e-20
chr16	6069399	6069731	2	172373	172374	172368	172378	6.78258	1.18e-11	0.610943	0.060781	0.610943	0.060781	10.0516	9.04e-24	7.96e-18			chr3	22413680	22413960	2	552320	552321	552320	552323	9.66603	4.2e-22	0.590267	0.0553329	0.590267	0.0553329	10.6676	1.44e-26	1.95e-20
chr8	21882104	21882587	4	446822	446825	446819	446827	8.67506	4.13e-18	0.520405	0.051774	0.520405	0.051774	10.0515	9.05e-24	7.97e-18			chr2	154727907	154728308	8	470052	470059	470052	470061	10.2462	1.23e-24	0.404201	0.037916	0.404201	0.037916	10.6604	1.56e-26	2.11e-20
chr2	189157042	189157191	3	272975	272977	272970	272984	8.36477	6.02e-17	0.562755	0.0559892	0.562755	0.0559892	10.0511	9.08e-24	8e-18			chr7	80548307	80549363	10	753891	753900	753891	753901	10.6324	2.11e-26	0.327114	0.0306922	0.327114	0.0306922	10.6579	1.6e-26	2.17e-20
chr15	96897190	96897414	2	165787	165788	165784	165789	7.73594	1.03e-14	0.56548	0.0562707	0.56548	0.0562707	10.0493	9.25e-24	8.15e-18			chr19	58629719	58629901	4	430076	430079	430075	430086	8.09956	5.52e-16	0.438566	0.0411496	0.438566	0.0411496	10.6578	1.6e-26	2.17e-20
chr17	47210279	47210368	3	204969	204971	204961	204973	5.83108	5.51e-09	0.549017	0.0546339	0.549017	0.0546339	10.049	9.28e-24	8.17e-18			chr11	118095405	118095544	2	164967	164968	164967	164970	7.91922	2.39e-15	0.604212	0.056697	0.604212	0.056697	10.6569	1.62e-26	2.19e-20
chr8	144510343	144511313	7	461556	461562	461556	461563	9.81167	1e-22	0.398603	0.0396685	0.398603	0.0396685	10.0483	9.34e-24	8.23e-18			chr16	17474804	17474952	2	306084	306085	306084	306085	10.6553	1.65e-26	0.593629	0.0557122	0.593629	0.0557122	10.6553	1.65e-26	2.23e-20
chr1	23880210	23880736	3	11309	11311	11309	11312	9.98373	1.8e-23	0.425167	0.0423169	0.425167	0.0423169	10.0472	9.45e-24	8.32e-18			chr2	64863301	64863442	3	449366	449368	449366	449370	9.14029	6.23e-20	0.567827	0.0533055	0.567827	0.0533055	10.6523	1.7e-26	2.3e-20
chr5	72677723	72677886	3	360206	360208	360205	360211	8.57005	1.03e-17	0.609567	0.0606709	0.609567	0.0606709	10.0471	9.46e-24	8.33e-18			chr2	1747082	1748872	9	431767	431775	431764	431776	9.3735	7.02e-21	0.332324	0.031207	0.332324	0.031207	10.649	1.76e-26	2.38e-20
chr17	80188056	80188598	3	215507	215509	215506	215509	9.29182	1.52e-20	0.554406	0.0552135	0.554406	0.0552135	10.0411	1.01e-23	8.85e-18			chr10	43428202	43428471	2	93767	93768	93767	93769	9.53522	1.5e-21	0.522112	0.0490501	0.522112	0.0490501	10.6445	1.85e-26	2.5e-20
chr16	1844927	1844932	2	169717	169718	169717	169723	-9.4159	4.69e-21	-0.69055	0.0687829	-0.69055	0.0687829	-10.0396	1.02e-23	8.99e-18			chr19	57617754	57618136	2	429211	429212	429210	429213	9.08168	1.07e-19	0.553559	0.0520075	0.553559	0.0520075	10.6438	1.86e-26	2.52e-20
chr7	82072141	82073690	10	427952	427961	427951	427963	9.19521	3.74e-20	0.406461	0.040497	0.406461	0.040497	10.0368	1.05e-23	9.24e-18			chr18	10032466	10033220	4	379504	379507	379504	379507	10.6377	1.99e-26	0.45658	0.0429208	0.45658	0.0429208	10.6377	1.99e-26	2.69e-20
chr19	1789460	1789618	2	224456	224457	224454	224457	7.57996	3.46e-14	0.653026	0.0650767	0.653026	0.0650767	10.0347	1.07e-23	9.44e-18			chr2	54900910	54901055	3	447176	447178	447176	447178	10.6352	2.04e-26	0.512163	0.0481571	0.512163	0.0481571	10.6352	2.04e-26	2.76e-20
chr18	24765119	24765490	5	218787	218791	218785	218792	8.78036	1.63e-18	0.553663	0.0551868	0.553663	0.0551868	10.0325	1.1e-23	9.66e-18			chr11	2907670	2907754	4	127620	127623	127620	127629	8.47055	2.44e-17	0.586645	0.0551712	0.586645	0.0551712	10.6332	2.09e-26	2.82e-20
chr19	52956821	52957180	4	244747	244750	244741	244751	9.64324	5.25e-22	0.544061	0.0542486	0.544061	0.0542486	10.029	1.14e-23	1e-17			chr2	218898491	218898788	4	483746	483749	483746	483749	10.6324	2.11e-26	0.53203	0.0500387	0.53203	0.0500387	10.6324	2.11e-26	2.85e-20
chr4	41362096	41362115	2	338829	338830	338828	338839	8.91976	4.67e-19	0.622512	0.0621	0.622512	0.0621	10.0243	1.19e-23	1.05e-17			chr13	70681804	70681978	4	227133	227136	227133	227142	9.22792	2.76e-20	0.547218	0.0514728	0.547218	0.0514728	10.6312	2.13e-26	2.89e-20
chr5	18745861	18746010	2	356001	356002	356001	356002	-10.0219	1.22e-23	-0.639785	0.0638388	-0.639785	0.0638388	-10.0219	1.22e-23	1.08e-17			chr19	7797169	7797355	5	400122	400126	400121	400126	-9.33724	9.89e-21	-0.448623	0.0421997	-0.448623	0.0421997	-10.631	2.14e-26	2.89e-20
chr4	141490153	141490354	3	346749	346751	346742	346753	8.71065	3.02e-18	0.580269	0.0579212	0.580269	0.0579212	10.0182	1.27e-23	1.12e-17			chr12	126675874	126676048	3	212129	212131	212126	212132	8.97706	2.78e-19	0.533331	0.0501721	0.533331	0.0501721	10.63	2.16e-26	2.92e-20
chr11	68866745	68866783	3	88725	88727	88725	88727	10.0147	1.31e-23	0.597678	0.0596803	0.597678	0.0596803	10.0147	1.31e-23	1.16e-17			chr9	85677921	85678251	7	823147	823153	823147	823153	10.6233	2.32e-26	0.422177	0.0397406	0.422177	0.0397406	10.6233	2.32e-26	3.14e-20
chr6	85472949	85474188	11	400676	400686	400676	400691	9.25664	2.11e-20	0.40647	0.0405892	0.40647	0.0405892	10.0142	1.32e-23	1.16e-17			chr7	2773812	2774654	7	733923	733929	733923	733929	10.6195	2.42e-26	0.452259	0.0425874	0.452259	0.0425874	10.6195	2.42e-26	3.27e-20
chr19	50706577	50707172	5	243588	243592	243585	243592	8.3945	4.68e-17	0.50939	0.0508747	0.50939	0.0508747	10.0126	1.34e-23	1.18e-17			chr6	32016257	32016360	5	693610	693614	693607	693620	7.59881	2.99e-14	0.475106	0.0447579	0.475106	0.0447579	10.615	2.54e-26	3.43e-20
chr16	67427339	67428898	9	180921	180929	180919	180929	9.93861	2.83e-23	0.399227	0.0398957	0.399227	0.0398957	10.0068	1.42e-23	1.25e-17			chr9	140171189	140173347	12	840625	840636	840625	840636	10.6122	2.62e-26	0.285644	0.0269167	0.285644	0.0269167	10.6122	2.62e-26	3.54e-20
chr4	94749609	94749890	3	343218	343220	343216	343227	8.05996	7.63e-16	0.599888	0.0599788	0.599888	0.0599788	10.0017	1.5e-23	1.32e-17			chr19	19739792	19739800	2	409347	409348	409342	409349	7.75616	8.75e-15	0.59764	0.0563232	0.59764	0.0563232	10.6109	2.65e-26	3.59e-20
chr12	34261006	34261116	2	105563	105564	105562	105565	8.87285	7.13e-19	0.62409	0.0624076	0.62409	0.0624076	10.0002	1.52e-23	1.34e-17			chr11	68138269	68138505	2	150764	150765	150764	150765	10.6095	2.69e-26	0.588433	0.055463	0.588433	0.055463	10.6095	2.69e-26	3.64e-20
chrX	153979588	153979598	2	484238	484239	484236	484241	-7.10715	1.18e-12	-0.681834	0.0682035	-0.681834	0.0682035	-9.99705	1.57e-23	1.38e-17			chr11	112034801	112035175	6	162656	162661	162656	162661	10.6088	2.71e-26	0.426032	0.0401585	0.426032	0.0401585	10.6088	2.71e-26	3.67e-20
chr22	17001266	17001515	2	297562	297563	297562	297563	9.98902	1.7e-23	0.613225	0.0613899	0.613225	0.0613899	9.98902	1.7e-23	1.5e-17			chr4	3765047	3765186	2	598973	598974	598973	598974	10.6072	2.76e-26	0.63455	0.0598227	0.63455	0.0598227	10.6072	2.76e-26	3.73e-20
chr17	4981403	4981416	2	191767	191768	191767	191771	8.38678	5e-17	0.629449	0.0630149	0.629449	0.0630149	9.98889	1.7e-23	1.5e-17			chr1	805541	805606	3	115	117	112	117	8.92212	4.57e-19	0.555402	0.052398	0.555402	0.052398	10.5997	2.99e-26	4.04e-20
chr1	150980384	150980411	2	29608	29609	29607	29609	8.81639	1.18e-18	0.606672	0.0607379	0.606672	0.0607379	9.98836	1.71e-23	1.51e-17			chr20	1945683	1945734	2	496011	496012	496011	496012	10.5972	3.07e-26	0.603005	0.0569021	0.603005	0.0569021	10.5972	3.07e-26	4.15e-20
chr15	62358751	62359828	10	158412	158421	158412	158421	9.98658	1.75e-23	0.388814	0.0389336	0.388814	0.0389336	9.98658	1.75e-23	1.54e-17			chr10	80848009	80848143	2	103336	103337	103336	103337	10.5917	3.26e-26	0.603585	0.0569867	0.603585	0.0569867	10.5917	3.26e-26	4.4e-20
chr16	62069317	62070219	9	180153	180161	180153	180164	9.4538	3.27e-21	0.475026	0.0475696	0.475026	0.0475696	9.98593	1.76e-23	1.55e-17			chr6	125283740	125284241	6	715894	715899	715890	715904	8.10015	5.49e-16	0.458452	0.0432847	0.458452	0.0432847	10.5915	3.26e-26	4.41e-20
chr22	50354243	50354268	2	305360	305361	305360	305361	-9.98444	1.78e-23	-0.665722	0.066676	-0.665722	0.066676	-9.98444	1.78e-23	1.57e-17			chr12	132166381	132166485	2	214122	214123	214121	214123	8.69713	3.4e-18	0.653844	0.0617461	0.653844	0.0617461	10.5892	3.34e-26	4.52e-20
chr6	32064783	32064956	8	390213	390220	390172	390225	10.0837	6.52e-24	0.537647	0.0538596	0.537647	0.0538596	9.98239	1.82e-23	1.6e-17			chr11	119558088	119558256	3	166171	166173	166171	166175	9.47256	2.73e-21	0.599721	0.0566678	0.599721	0.0566678	10.5831	3.57e-26	4.83e-20
chr6	50787650	50787964	3	398341	398343	398340	398343	8.69695	3.41e-18	0.559545	0.0560576	0.559545	0.0560576	9.9816	1.83e-23	1.62e-17			chr12	54813590	54813928	3	190169	190171	190166	190171	8.41872	3.81e-17	0.499388	0.0471939	0.499388	0.0471939	10.5816	3.63e-26	4.9e-20
chr16	433715	434256	3	167334	167336	167332	167337	8.53849	1.36e-17	0.59946	0.0600588	0.59946	0.0600588	9.98122	1.84e-23	1.62e-17			chr6	32904061	32904419	5	695730	695734	695730	695743	6.42281	1.34e-10	0.486056	0.0459409	0.486056	0.0459409	10.58	3.69e-26	4.99e-20
chr5	3592466	3592718	4	354383	354386	354373	354386	8.27462	1.29e-16	0.551178	0.0552325	0.551178	0.0552325	9.97925	1.88e-23	1.65e-17			chr5	96078437	96079175	4	651708	651711	651707	651712	10.2639	1.03e-24	0.577312	0.0546	0.577312	0.0546	10.5735	3.96e-26	5.35e-20
chr11	2291754	2292428	6	73910	73915	73906	73939	8.12265	4.56e-16	0.458449	0.0459687	0.458449	0.0459687	9.97306	2e-23	1.76e-17			chr8	55370544	55371013	4	792954	792957	792948	792960	8.54088	1.33e-17	0.478163	0.0452233	0.478163	0.0452233	10.5734	3.96e-26	5.35e-20
chr3	134369339	134369661	3	323043	323045	323043	323057	8.05822	7.74e-16	0.533607	0.0535061	0.533607	0.0535061	9.97282	2e-23	1.76e-17			chr12	76426593	76426611	2	196108	196109	196106	196109	8.56331	1.1e-17	0.599868	0.0567407	0.599868	0.0567407	10.5721	4.01e-26	5.43e-20
chr9	116860437	116860650	3	468266	468268	468266	468268	9.96929	2.08e-23	0.575642	0.0577415	0.575642	0.0577415	9.96929	2.08e-23	1.83e-17			chr4	2933802	2934188	2	598100	598101	598098	598102	9.39257	5.86e-21	0.592717	0.0560748	0.592717	0.0560748	10.5701	4.1e-26	5.55e-20
chr17	72352828	72353536	7	209598	209604	209598	209605	9.91292	3.66e-23	0.368216	0.0369389	0.368216	0.0369389	9.96825	2.1e-23	1.85e-17			chr12	127630541	127631167	4	212292	212295	212291	212297	8.86842	7.42e-19	0.514525	0.0486983	0.514525	0.0486983	10.5656	4.3e-26	5.82e-20
chr12	7260546	7260666	4	102259	102262	102259	102264	8.98102	2.68e-19	0.563754	0.0565673	0.563754	0.0565673	9.96609	2.15e-23	1.89e-17			chr6	31744339	31744391	2	692522	692523	692522	692534	6.62865	3.39e-11	0.616248	0.0583419	0.616248	0.0583419	10.5627	4.44e-26	6e-20
chr2	121199631	121199817	3	265887	265889	265887	265895	7.9197	2.38e-15	0.511216	0.0513158	0.511216	0.0513158	9.96214	2.23e-23	1.97e-17			chr19	57183205	57183213	2	429087	429088	429082	429091	8.51142	1.72e-17	0.643749	0.060977	0.643749	0.060977	10.5572	4.7e-26	6.36e-20
chr22	24105147	24105692	4	299373	299376	299372	299376	9.81744	9.47e-23	0.567343	0.0569653	0.567343	0.0569653	9.95945	2.29e-23	2.02e-17			chr10	50766448	50766517	2	96012	96013	96012	96013	-10.5475	5.22e-26	-0.557215	0.0528291	-0.557215	0.0528291	-10.5475	5.22e-26	7.05e-20
chr3	195538675	195538730	2	330335	330336	330335	330336	-9.95805	2.33e-23	-0.625395	0.062803	-0.625395	0.062803	-9.95805	2.33e-23	2.05e-17			chr6	31744524	31744545	2	692525	692526	692522	692534	6.62865	3.39e-11	0.630461	0.0598158	0.630461	0.0598158	10.54	5.65e-26	7.64e-20
chr19	37742834	37742956	3	237223	237225	237221	237225	9.84437	7.25e-23	0.571878	0.057471	0.571878	0.057471	9.95073	2.5e-23	2.2e-17			chr5	174151634	174152033	3	671662	671664	671650	671665	7.48791	7e-14	0.482678	0.0458136	0.482678	0.0458136	10.5357	5.91e-26	8e-20
chr6	32160998	32161004	2	390836	390837	390836	390837	9.94851	2.56e-23	0.639776	0.0643088	0.639776	0.0643088	9.94851	2.56e-23	2.25e-17			chr12	95942964	95943131	3	199384	199386	199378	199386	9.89403	4.42e-23	0.486857	0.0462133	0.486857	0.0462133	10.535	5.96e-26	8.06e-20
chr2	6121420	6122107	6	249987	249992	249987	249992	9.94465	2.66e-23	0.447203	0.0449692	0.447203	0.0449692	9.94465	2.66e-23	2.34e-17			chr1	153958792	153958860	3	51375	51377	51375	51380	9.73925	2.05e-22	0.549885	0.0521978	0.549885	0.0521978	10.5346	5.98e-26	8.09e-20
chr18	70534298	70534534	3	221280	221282	221279	221286	9.59295	8.56e-22	0.561954	0.0565096	0.561954	0.0565096	9.9444	2.67e-23	2.35e-17			chr20	50112712	50112854	2	511500	511501	511500	511501	10.5328	6.1e-26	0.605478	0.0574852	0.605478	0.0574852	10.5328	6.1e-26	8.25e-20
chr10	62760791	62761819	8	55690	55697	55690	55697	9.94432	2.67e-23	0.378995	0.0381117	0.378995	0.0381117	9.94432	2.67e-23	2.35e-17			chr8	29210154	29210800	6	787452	787457	787452	787458	10.3374	4.77e-25	0.449969	0.0427331	0.449969	0.0427331	10.5298	6.3e-26	8.52e-20
chr2	26624604	26625047	9	252999	253007	252997	253007	9.49467	2.21e-21	0.491637	0.0494541	0.491637	0.0494541	9.94129	2.75e-23	2.42e-17			chr8	31496966	31498256	7	788119	788125	788116	788127	9.223	2.89e-20	0.396189	0.037631	0.396189	0.037631	10.5283	6.4e-26	8.66e-20
chr9	136131118	136131183	2	470900	470901	470900	470901	-9.93839	2.83e-23	-0.662127	0.0666231	-0.662127	0.0666231	-9.93839	2.83e-23	2.49e-17			chr22	37309980	37310350	2	537412	537413	537410	537413	8.74268	2.28e-18	0.609766	0.0579436	0.609766	0.0579436	10.5234	6.74e-26	9.11e-20
chr17	77311766	77311812	2	212513	212514	212511	212514	8.75122	2.11e-18	0.605393	0.0609315	0.605393	0.0609315	9.93564	2.91e-23	2.56e-17			chr17	38500974	38501412	4	352278	352281	352278	352284	12.8244	1.2e-37	0.441847	0.0419914	0.441847	0.0419914	10.5223	6.82e-26	9.22e-20
chr8	55370429	55371013	6	451558	451563	451552	451569	7.48549	7.13e-14	0.50574	0.0509036	0.50574	0.0509036	9.93524	2.92e-23	2.57e-17			chr11	26353618	26353811	6	135306	135311	135304	135312	9.14512	5.96e-20	0.458323	0.0435841	0.458323	0.0435841	10.5158	7.3e-26	9.88e-20
chr19	843687	843995	3	223297	223299	223295	223299	9.12495	7.18e-20	0.530413	0.0533983	0.530413	0.0533983	9.93315	2.99e-23	2.63e-17			chr5	10762201	10762626	2	636573	636574	636572	636574	10.2604	1.06e-24	0.592547	0.0563746	0.592547	0.0563746	10.5109	7.7e-26	1.04e-19
chrX	136647760	136648553	6	482501	482506	482501	482507	9.67779	3.75e-22	0.470476	0.04737	0.470476	0.04737	9.93194	3.02e-23	2.66e-17			chr18	43652592	43652594	2	384597	384598	384592	384599	7.91967	2.38e-15	0.61607	0.0586141	0.61607	0.0586141	10.5106	7.72e-26	1.04e-19
chr6	22147182	22147383	2	379915	379916	379915	379916	9.92814	3.14e-23	0.515467	0.0519198	0.515467	0.0519198	9.92814	3.14e-23	2.77e-17			chr15	81588292	81588308	3	288045	288047	288044	288047	9.54962	1.3e-21	0.595737	0.0566945	0.595737	0.0566945	10.5078	7.95e-26	1.08e-19
chr21	34395317	34395548	2	294207	294208	294206	294209	8.50057	1.89e-17	0.606671	0.0611073	0.606671	0.0611073	9.92796	3.15e-23	2.77e-17			chr8	63161579	63161676	5	794648	794652	794648	794652	10.5019	8.47e-26	0.495289	0.0471619	0.495289	0.0471619	10.5019	8.47e-26	1.14e-19
chr1	57111099	57111511	8	20746	20753	20739	20753	8.45307	2.84e-17	0.438833	0.0442159	0.438833	0.0442159	9.92479	3.25e-23	2.86e-17			chr5	131999991	132000014	2	657543	657544	657543	657545	-10.4121	2.18e-25	-0.581988	0.0554582	-0.581988	0.0554582	-10.4942	9.19e-26	1.24e-19
chr16	85863167	85864047	4	185119	185122	185119	185122	9.92183	3.35e-23	0.471067	0.0474779	0.471067	0.0474779	9.92183	3.35e-23	2.95e-17			chr4	55991683	55991701	2	609287	609288	609284	609297	8.10034	5.48e-16	0.541169	0.0515688	0.541169	0.0515688	10.4941	9.19e-26	1.24e-19
chr5	139076670	139077047	4	367214	367217	367214	367217	9.91331	3.64e-23	0.561269	0.0566177	0.561269	0.0566177	9.91331	3.64e-23	3.21e-17			chr2	239463246	239463810	5	491758	491762	491757	491762	9.94323	2.7e-23	0.480908	0.0458293	0.480908	0.0458293	10.4935	9.26e-26	1.25e-19
chr10	81892128	81892407	4	58808	58811	58808	58814	8.67913	3.99e-18	0.481775	0.0486075	0.481775	0.0486075	9.91153	3.71e-23	3.27e-17			chr12	132671062	132671672	3	214800	214802	214796	214803	6.13588	8.47e-10	0.605624	0.0577193	0.605624	0.0577193	10.4926	9.34e-26	1.26e-19
chr11	89867809	89867819	2	92540	92541	92534	92543	8.52311	1.55e-17	0.657254	0.0663492	0.657254	0.0663492	9.90598	3.92e-23	3.45e-17			chr13	114817820	114818422	3	236882	236884	236882	236885	10.4676	1.22e-25	0.422099	0.0402504	0.422099	0.0402504	10.4868	9.93e-26	1.34e-19
chr8	110987946	110988071	3	457049	457051	457046	457051	8.13631	4.08e-16	0.610295	0.0616155	0.610295	0.0616155	9.90488	3.96e-23	3.49e-17			chr22	50174028	50174170	4	545264	545267	545261	545267	7.9114	2.55e-15	0.463689	0.0442206	0.463689	0.0442206	10.4858	1e-25	1.36e-19
chr12	109162390	109162555	4	116215	116218	116215	116220	9.01557	1.96e-19	0.55365	0.0559096	0.55365	0.0559096	9.90258	4.06e-23	3.57e-17			chr20	47874072	47874155	3	510324	510326	510324	510326	10.4833	1.03e-25	0.574388	0.0547907	0.574388	0.0547907	10.4833	1.03e-25	1.39e-19
chr1	75602167	75602857	5	22561	22565	22561	22565	9.90224	4.07e-23	0.50058	0.0505522	0.50058	0.0505522	9.90224	4.07e-23	3.58e-17			chr2	45156642	45157613	4	444916	444919	444914	444919	9.39976	5.47e-21	0.442352	0.0422072	0.442352	0.0422072	10.4805	1.06e-25	1.44e-19
chr13	110959104	110959428	3	133446	133448	133444	133451	9.18593	4.08e-20	0.528216	0.0533558	0.528216	0.0533558	9.89988	4.17e-23	3.67e-17			chr10	125651370	125651391	2	117392	117393	117389	117398	8.44378	3.07e-17	0.592264	0.0565245	0.592264	0.0565245	10.478	1.09e-25	1.47e-19
chr19	58629901	58629967	2	247727	247728	247724	247733	8.00327	1.21e-15	0.582508	0.0588477	0.582508	0.0588477	9.89857	4.22e-23	3.72e-17			chr17	11501663	11501999	2	341701	341702	341694	341705	7.01453	2.31e-12	0.57974	0.0553311	0.57974	0.0553311	10.4777	1.09e-25	1.48e-19
chr19	821136	822086	4	223258	223261	223258	223261	9.8976	4.26e-23	0.476114	0.048104	0.476114	0.048104	9.8976	4.26e-23	3.75e-17			chr7	95880268	95880513	2	756503	756504	756503	756504	10.4773	1.1e-25	0.526697	0.0502702	0.526697	0.0502702	10.4773	1.1e-25	1.49e-19
chr8	17942993	17943293	2	446378	446379	446378	446379	9.89283	4.47e-23	0.638685	0.0645604	0.638685	0.0645604	9.89283	4.47e-23	3.94e-17			chr19	56631288	56631344	2	428744	428745	428744	428745	10.476	1.11e-25	0.61201	0.0584204	0.61201	0.0584204	10.476	1.11e-25	1.51e-19
chr17	6947323	6947453	5	192338	192342	192334	192343	8.97388	2.86e-19	0.523879	0.0529643	0.523879	0.0529643	9.89118	4.55e-23	4e-17			chr6	109289797	109290079	2	713029	713030	713029	713030	10.475	1.12e-25	0.55026	0.0525306	0.55026	0.0525306	10.475	1.12e-25	1.52e-19
chr8	145938564	145938697	2	463106	463107	463106	463107	9.88742	4.72e-23	0.563501	0.0569916	0.563501	0.0569916	9.88742	4.72e-23	4.16e-17			chr15	27112180	27112902	6	268310	268315	268294	268319	7.82086	5.25e-15	0.420348	0.0401359	0.420348	0.0401359	10.4731	1.15e-25	1.55e-19
chr3	3152038	3152530	3	306169	306171	306167	306172	-8.98725	2.53e-19	-0.56452	0.0570963	-0.56452	0.0570963	-9.88715	4.73e-23	4.17e-17			chr5	121646553	121647864	13	655272	655284	655272	655289	9.05455	1.37e-19	0.280807	0.0268128	0.280807	0.0268128	10.4729	1.15e-25	1.56e-19
chr7	149744597	149744935	2	438007	438008	438006	438009	9.09466	9.49e-20	0.597722	0.0604544	0.597722	0.0604544	9.88715	4.73e-23	4.17e-17			chr15	31115862	31115871	2	269273	269274	269272	269274	11.733	8.63e-32	0.659409	0.0630323	0.659409	0.0630323	10.4614	1.3e-25	1.76e-19
chr8	143781406	143781985	4	460973	460976	460970	460976	9.29287	1.5e-20	0.528234	0.0534441	0.528234	0.0534441	9.88387	4.89e-23	4.31e-17			chr11	87908785	87908805	2	158303	158304	158298	158308	8.19094	2.59e-16	0.620015	0.0592793	0.620015	0.0592793	10.4592	1.33e-25	1.8e-19
chr3	61547287	61548172	4	315863	315866	315857	315866	8.44415	3.06e-17	0.519872	0.0526066	0.519872	0.0526066	9.88225	4.97e-23	4.38e-17			chr16	127088	127449	2	295282	295283	295272	295283	9.11321	8e-20	0.579369	0.0554153	0.579369	0.0554153	10.455	1.39e-25	1.88e-19
chr17	71161157	71161178	3	209262	209264	209260	209273	7.86193	3.78e-15	0.589571	0.0596612	0.589571	0.0596612	9.88198	4.98e-23	4.39e-17			chr10	73565625	73565966	4	100664	100667	100663	100667	9.53473	1.5e-21	0.515357	0.0492946	0.515357	0.0492946	10.4546	1.4e-25	1.89e-19
chr10	104535792	104536121	9	63282	63290	63281	63290	9.10455	8.66e-20	0.545652	0.0552576	0.545652	0.0552576	9.8747	5.36e-23	4.72e-17			chr20	61992494	61993913	7	516715	516721	516714	516722	9.80026	1.12e-22	0.36564	0.0349791	0.36564	0.0349791	10.4531	1.42e-25	1.92e-19
chr8	144789823	144790410	6	461896	461901	461896	461904	8.55078	1.22e-17	0.505343	0.0511806	0.505343	0.0511806	9.87372	5.41e-23	4.77e-17			chr10	104196206	104196541	5	111188	111192	111188	111192	10.4506	1.46e-25	0.502265	0.0480607	0.502265	0.0480607	10.4506	1.46e-25	1.97e-19
chr5	128300696	128301230	9	365108	365116	365108	365119	11.6739	1.73e-31	0.390459	0.0395742	0.390459	0.0395742	9.86653	5.81e-23	5.12e-17			chr15	68594560	68594860	2	281904	281905	281904	281905	10.4505	1.46e-25	0.487065	0.046607	0.487065	0.046607	10.4505	1.46e-25	1.97e-19
chr20	4229231	4229610	3	284207	284209	284207	284212	9.83683	7.81e-23	0.492076	0.0498875	0.492076	0.0498875	9.86372	5.98e-23	5.26e-17			chr12	133343292	133343428	3	215894	215896	215894	215896	10.4493	1.48e-25	0.609229	0.0583035	0.609229	0.0583035	10.4493	1.48e-25	2e-19
chr2	5836181	5836231	2	249936	249937	249934	249944	9.08947	9.95e-20	0.573459	0.0581401	0.573459	0.0581401	9.86339	6e-23	5.28e-17			chr1	9716019	9716050	2	8421	8422	8421	8422	10.4484	1.49e-25	0.619539	0.0592948	0.619539	0.0592948	10.4484	1.49e-25	2.01e-19
chr8	120220799	120220882	3	457538	457540	457531	457541	7.40052	1.36e-13	0.56531	0.0573205	0.56531	0.0573205	9.86226	6.07e-23	5.34e-17			chr17	37730282	37730450	2	351504	351505	351503	351505	9.53906	1.44e-21	0.586907	0.0561865	0.586907	0.0561865	10.4457	1.53e-25	2.07e-19
chr6	19837015	19838211	8	379656	379663	379656	379663	9.85986	6.21e-23	0.392113	0.0397687	0.392113	0.0397687	9.85986	6.21e-23	5.47e-17			chr1	169078316	169079632	4	58429	58432	58429	58433	10.2659	1e-24	0.46328	0.0443631	0.46328	0.0443631	10.4429	1.58e-25	2.14e-19
chr2	95692010	95692352	2	262002	262003	261995	262007	7.47388	7.79e-14	0.584765	0.059315	0.584765	0.059315	9.85864	6.29e-23	5.54e-17			chr5	178004012	178004685	3	673815	673817	673814	673817	10.0625	8.09e-24	0.450928	0.0432172	0.450928	0.0432172	10.434	1.73e-25	2.35e-19
chr3	12046004	12046420	2	307575	307576	307569	307577	10.3434	4.48e-25	0.532133	0.0539991	0.532133	0.0539991	9.85448	6.56e-23	5.77e-17			chr16	31366118	31366142	2	312148	312149	312148	312154	8.41395	3.96e-17	0.605964	0.0580761	0.605964	0.0580761	10.434	1.73e-25	2.35e-19
chr10	128593922	128594417	6	67208	67213	67206	67213	9.0801	1.08e-19	0.505376	0.0512846	0.505376	0.0512846	9.85435	6.56e-23	5.78e-17			chr11	118214066	118214295	2	165046	165047	165046	165047	-10.4293	1.82e-25	-0.541539	0.0519248	-0.541539	0.0519248	-10.4293	1.82e-25	2.46e-19
chr2	132088801	132088912	2	267480	267481	267480	267481	9.85128	6.77e-23	0.562221	0.0570709	0.562221	0.0570709	9.85128	6.77e-23	5.96e-17			chr12	6493264	6494261	8	175321	175328	175314	175328	9.91063	3.74e-23	0.343165	0.0329136	0.343165	0.0329136	10.4262	1.88e-25	2.55e-19
chr17	7348399	7348438	2	192826	192827	192821	192830	7.6026	2.9e-14	0.627995	0.0637482	0.627995	0.0637482	9.85117	6.77e-23	5.97e-17			chr2	9894335	9894734	3	434544	434546	434543	434546	-10.1746	2.58e-24	-0.57114	0.0547857	-0.57114	0.0547857	-10.425	1.91e-25	2.58e-19
chr2	219744597	219744634	3	276582	276584	276582	276584	9.85106	6.78e-23	0.569251	0.0577857	0.569251	0.0577857	9.85106	6.78e-23	5.97e-17			chr2	176971971	176973470	9	474964	474972	474964	474972	10.4242	1.92e-25	0.331421	0.0317935	0.331421	0.0317935	10.4242	1.92e-25	2.6e-19
chr5	45695241	45696455	7	357919	357925	357919	357928	9.33795	9.82e-21	0.448719	0.0455549	0.448719	0.0455549	9.85009	6.85e-23	6.03e-17			chr15	63729039	63729230	2	279569	279570	279569	279570	10.4241	1.92e-25	0.448889	0.0430627	0.448889	0.0430627	10.4241	1.92e-25	2.6e-19
chr19	5536532	5536626	2	227271	227272	227271	227274	8.47905	2.27e-17	0.576113	0.0585083	0.576113	0.0585083	9.8467	7.08e-23	6.24e-17			chr8	17270812	17271093	4	782841	782844	782837	782850	8.31362	9.28e-17	0.486848	0.0467084	0.486848	0.0467084	10.4231	1.94e-25	2.63e-19
chr22	20254932	20254968	2	298538	298539	298538	298539	9.84659	7.09e-23	0.581926	0.0590992	0.581926	0.0590992	9.84659	7.09e-23	6.24e-17			chr6	41168972	41169391	5	701282	701286	701278	701289	9.32147	1.15e-20	0.430224	0.0412818	0.430224	0.0412818	10.4216	1.98e-25	2.67e-19
chr20	44035850	44035918	2	288967	288968	288967	288969	9.62486	6.28e-22	0.613407	0.0622991	0.613407	0.0622991	9.84616	7.12e-23	6.27e-17			chr10	60936070	60936925	13	97218	97230	97216	97235	9.23946	2.48e-20	0.333906	0.0320607	0.333906	0.0320607	10.4148	2.12e-25	2.87e-19
chr15	81410853	81411055	2	163121	163122	163120	163123	8.56682	1.06e-17	0.648659	0.065885	0.648659	0.065885	9.84532	7.18e-23	6.32e-17			chr4	159131516	159131518	2	625510	625511	625505	625513	4.58854	4.46e-06	0.625412	0.0600527	0.625412	0.0600527	10.4144	2.13e-25	2.88e-19
chr6	42072683	42072986	2	396677	396678	396677	396678	9.84309	7.34e-23	0.549849	0.0558614	0.549849	0.0558614	9.84309	7.34e-23	6.46e-17			chr6	31542556	31542740	3	691557	691559	691557	691559	-10.4121	2.18e-25	-0.575015	0.0552257	-0.575015	0.0552257	-10.4121	2.18e-25	2.95e-19
chr4	22517623	22517965	3	337443	337445	337440	337446	8.20344	2.34e-16	0.548727	0.0557581	0.548727	0.0557581	9.84121	7.48e-23	6.59e-17			chr17	80829028	80829157	2	376802	376803	376802	376806	-8.73439	2.45e-18	-0.607768	0.0583858	-0.607768	0.0583858	-10.4095	2.24e-25	3.03e-19
chr18	77552402	77552568	2	222439	222440	222439	222440	9.84107	7.49e-23	0.635531	0.0645795	0.635531	0.0645795	9.84107	7.49e-23	6.6e-17			chr7	150362198	150362308	2	771455	771456	771455	771456	-10.4038	2.38e-25	-0.52853	0.0508019	-0.52853	0.0508019	-10.4038	2.38e-25	3.22e-19
chr15	76630514	76630962	3	162093	162095	162090	162095	9.47737	2.61e-21	0.5285	0.0537075	0.5285	0.0537075	9.84033	7.55e-23	6.64e-17			chr10	123688279	123688338	4	116520	116523	116520	116525	10.346	4.36e-25	0.607474	0.0584015	0.607474	0.0584015	10.4017	2.44e-25	3.29e-19
chr14	105860954	105860985	2	151198	151199	151198	151199	9.83916	7.63e-23	0.555443	0.0564522	0.555443	0.0564522	9.83916	7.63e-23	6.72e-17			chr6	146755494	146755622	2	720851	720852	720850	720853	10.0368	1.05e-23	0.56312	0.0541472	0.56312	0.0541472	10.3998	2.48e-25	3.36e-19
chr4	55990944	55991701	5	340035	340039	340035	340047	7.91601	2.45e-15	0.442733	0.0449973	0.442733	0.0449973	9.83912	7.64e-23	6.72e-17			chr1	14925135	14925172	3	11010	11012	11010	11018	8.53405	1.41e-17	0.538088	0.0517435	0.538088	0.0517435	10.3991	2.5e-25	3.38e-19
chr8	145027948	145028402	8	462304	462311	462304	462313	9.47478	2.67e-21	0.451891	0.0459308	0.451891	0.0459308	9.83852	7.68e-23	6.76e-17			chr1	16508512	16508668	2	12144	12145	12144	12145	10.3971	2.56e-25	0.569956	0.0548188	0.569956	0.0548188	10.3971	2.56e-25	3.46e-19
chr15	100890451	100890963	6	166476	166481	166473	166484	8.998	2.3e-19	0.430601	0.043779	0.430601	0.043779	9.83579	7.89e-23	6.95e-17			chr2	133427612	133427763	2	466877	466878	466870	466888	7.07177	1.53e-12	0.557446	0.0536165	0.557446	0.0536165	10.3969	2.56e-25	3.46e-19
chr20	708659	709016	2	283145	283146	283144	283149	7.29186	3.06e-13	0.585973	0.0596023	0.585973	0.0596023	9.83139	8.25e-23	7.26e-17			chr17	66379574	66379662	2	365737	365738	365737	365738	10.3961	2.58e-25	0.603768	0.0580765	0.603768	0.0580765	10.3961	2.58e-25	3.49e-19
chr12	120663812	120663824	2	118947	118948	118947	118948	9.82906	8.44e-23	0.652722	0.0664074	0.652722	0.0664074	9.82906	8.44e-23	7.43e-17			chr6	14721467	14721737	2	681178	681179	681178	681179	10.3957	2.59e-25	0.584728	0.056247	0.584728	0.056247	10.3957	2.59e-25	3.51e-19
chr7	139208852	139208979	3	436424	436426	436424	436426	9.82804	8.53e-23	0.564788	0.057467	0.564788	0.057467	9.82804	8.53e-23	7.51e-17			chr12	277782	277949	2	172123	172124	172123	172124	10.391	2.72e-25	0.546322	0.0525763	0.546322	0.0525763	10.391	2.72e-25	3.68e-19
chr13	96743087	96743895	8	131829	131836	131825	131838	8.18686	2.68e-16	0.426262	0.0433873	0.426262	0.0433873	9.82458	8.82e-23	7.77e-17			chr20	44687454	44687730	2	508902	508903	508901	508903	10.1568	3.09e-24	0.506303	0.0487285	0.506303	0.0487285	10.3903	2.74e-25	3.71e-19
chr6	96463902	96464135	3	401490	401492	401488	401492	9.34351	9.32e-21	0.549874	0.0559936	0.549874	0.0559936	9.8203	9.21e-23	8.11e-17			chr11	121324076	121324108	2	166971	166972	166966	166972	6.51978	7.04e-11	0.609348	0.0586602	0.609348	0.0586602	10.3878	2.82e-25	3.81e-19
chr2	71205052	71206291	9	259262	259270	259261	259270	9.70072	2.99e-22	0.377608	0.0384528	0.377608	0.0384528	9.82003	9.23e-23	8.13e-17			chr12	133345194	133345285	2	215899	215900	215898	215906	9.61237	7.09e-22	0.608715	0.0586129	0.608715	0.0586129	10.3853	2.89e-25	3.91e-19
chr6	55443757	55443868	3	398899	398901	398899	398908	9.22546	2.82e-20	0.562514	0.0572893	0.562514	0.0572893	9.81883	9.34e-23	8.23e-17			chr8	48556931	48557033	3	791502	791504	791502	791504	10.3809	3.03e-25	0.51031	0.0491588	0.51031	0.0491588	10.3809	3.03e-25	4.1e-19
chr4	155410860	155411806	4	348072	348075	348072	348075	9.81784	9.43e-23	0.436715	0.0444818	0.436715	0.0444818	9.81784	9.43e-23	8.31e-17			chr8	19540210	19540576	9	783549	783557	783549	783559	10.3244	5.47e-25	0.425993	0.0410384	0.425993	0.0410384	10.3803	3.05e-25	4.12e-19
chr12	46767928	46768016	3	106473	106475	106471	106475	7.80652	5.88e-15	0.565599	0.0576208	0.565599	0.0576208	9.81589	9.62e-23	8.47e-17			chr19	40871697	40872142	3	416212	416214	416210	416214	9.42781	4.19e-21	0.50251	0.048427	0.50251	0.048427	10.3767	3.17e-25	4.28e-19
chr10	26222922	26223206	3	51736	51738	51734	51739	9.30016	1.4e-20	0.538118	0.0548332	0.538118	0.0548332	9.81372	9.83e-23	8.65e-17			chr9	124989052	124989337	4	831701	831704	831700	831726	8.04494	8.63e-16	0.636645	0.0613744	0.636645	0.0613744	10.3731	3.29e-25	4.44e-19
chr20	62183964	62184207	3	292666	292668	292666	292671	7.40694	1.29e-13	0.52867	0.0538764	0.52867	0.0538764	9.81265	9.93e-23	8.75e-17			chr12	109234959	109235071	3	203118	203120	203118	203120	10.3721	3.32e-25	0.510498	0.0492184	0.510498	0.0492184	10.3721	3.32e-25	4.49e-19
chr5	127873106	127873397	3	365082	365084	365080	365093	8.04116	8.9e-16	0.565061	0.0575855	0.565061	0.0575855	9.81256	9.94e-23	8.75e-17			chr6	32632788	32632790	2	695179	695180	695178	695183	7.77894	7.31e-15	0.623115	0.0600889	0.623115	0.0600889	10.3699	3.4e-25	4.6e-19
chr2	45170322	45170725	3	255821	255823	255821	255832	8.71339	2.95e-18	0.577196	0.0588267	0.577196	0.0588267	9.81179	1e-22	8.82e-17			chr1	9133353	9133414	2	7967	7968	7967	7968	10.3673	3.49e-25	0.603456	0.0582076	0.603456	0.0582076	10.3673	3.49e-25	4.72e-19
chr18	7568159	7568829	5	217362	217366	217357	217367	8.11839	4.72e-16	0.525799	0.0535888	0.525799	0.0535888	9.81174	1e-22	8.82e-17			chr4	48831680	48832037	2	608349	608350	608349	608350	10.3661	3.54e-25	0.570338	0.0550195	0.570338	0.0550195	10.3661	3.54e-25	4.78e-19
chr6	125684860	125684960	2	404425	404426	404419	404426	8.23956	1.73e-16	0.608729	0.0620416	0.608729	0.0620416	9.81164	1e-22	8.83e-17			chr20	44540813	44541153	5	508740	508744	508733	508744	9.95786	2.33e-23	0.469518	0.0452989	0.469518	0.0452989	10.3649	3.58e-25	4.84e-19
chr7	5323171	5323393	3	417094	417096	417094	417096	9.81105	1.01e-22	0.492522	0.0502008	0.492522	0.0502008	9.81105	1.01e-22	8.89e-17			chr13	51640297	51640315	2	225512	225513	225510	225515	8.79328	1.45e-18	0.634593	0.0612269	0.634593	0.0612269	10.3646	3.59e-25	4.86e-19
chr19	9473691	9473880	5	228970	228974	228965	228975	7.62949	2.36e-14	0.551764	0.0562649	0.551764	0.0562649	9.80654	1.06e-22	9.29e-17			chr2	134024093	134024459	4	466954	466957	466952	466958	8.90744	5.22e-19	0.458908	0.0442808	0.458908	0.0442808	10.3636	3.63e-25	4.91e-19
chr9	13278512	13278626	2	463835	463836	463835	463837	9.43763	3.81e-21	0.62104	0.0633309	0.62104	0.0633309	9.80627	1.06e-22	9.32e-17			chr2	106681937	106681945	2	460179	460180	460175	460185	8.89529	5.83e-19	0.609337	0.058816	0.609337	0.058816	10.3601	3.77e-25	5.09e-19
chr17	48546118	48546290	4	205609	205612	205607	205618	8.22042	2.03e-16	0.511971	0.0522264	0.511971	0.0522264	9.80291	1.09e-22	9.63e-17			chr4	164253006	164253207	2	626036	626037	626036	626040	8.40921	4.13e-17	0.534112	0.0515692	0.534112	0.0515692	10.3572	3.88e-25	5.25e-19
chr2	9894165	9894335	2	250594	250595	250594	250595	-9.80097	1.12e-22	-0.629975	0.0642768	-0.629975	0.0642768	-9.80097	1.12e-22	9.82e-17			chr19	56616706	56616780	3	428732	428734	428732	428734	10.3558	3.94e-25	0.560167	0.0540919	0.560167	0.0540919	10.3558	3.94e-25	5.32e-19
chr12	129338534	129338870	4	121564	121567	121563	121568	8.27355	1.3e-16	0.519307	0.053005	0.519307	0.053005	9.79732	1.16e-22	1.02e-16			chr12	6442329	6442607	3	175239	175241	175239	175248	5.46744	4.57e-08	0.544147	0.0525521	0.544147	0.0525521	10.3544	4e-25	5.4e-19
chr17	39678394	39678679	2	201195	201196	201195	201196	-9.79598	1.17e-22	-0.588724	0.0600985	-0.588724	0.0600985	-9.79598	1.17e-22	1.03e-16			chr20	3051528	3052221	6	496618	496623	496617	496629	9.70406	2.9e-22	0.508386	0.0491154	0.508386	0.0491154	10.3509	4.15e-25	5.61e-19
chr3	107810361	107810791	6	318824	318829	318824	318829	9.79457	1.19e-22	0.471904	0.0481801	0.471904	0.0481801	9.79457	1.19e-22	1.05e-16			chr6	28220434	28220797	2	685619	685620	685617	685620	8.44623	3.01e-17	0.49688	0.048022	0.49688	0.048022	10.3469	4.32e-25	5.84e-19
chr5	22212932	22212938	2	356080	356081	356080	356083	8.10073	5.46e-16	0.653886	0.0667612	0.653886	0.0667612	9.7944	1.19e-22	1.05e-16			chr2	5831213	5831755	7	433188	433194	433187	433194	9.96384	2.19e-23	0.443683	0.0428876	0.443683	0.0428876	10.3452	4.4e-25	5.95e-19
chr7	129781152	129781681	4	434965	434968	434965	434968	9.79275	1.21e-22	0.532726	0.0544	0.532726	0.0544	9.79275	1.21e-22	1.07e-16			chr16	67563389	67563418	2	319588	319589	319588	319594	8.06217	7.5e-16	0.605393	0.0585411	0.605393	0.0585411	10.3413	4.58e-25	6.2e-19
chr13	99404506	99405124	5	132182	132186	132180	132187	8.61466	7.01e-18	0.491758	0.0502236	0.491758	0.0502236	9.79137	1.23e-22	1.08e-16			chr22	49447845	49448320	3	544881	544883	544880	544883	8.66188	4.64e-18	0.595096	0.0575616	0.595096	0.0575616	10.3384	4.72e-25	6.39e-19
chr1	166853278	166853812	6	34466	34471	34466	34471	9.79006	1.24e-22	0.428914	0.0438112	0.428914	0.0438112	9.79006	1.24e-22	1.09e-16			chr7	632816	633202	5	730308	730312	730308	730312	10.3368	4.8e-25	0.418408	0.0404776	0.418408	0.0404776	10.3368	4.8e-25	6.5e-19
chr8	125984927	125985359	3	458265	458267	458265	458272	9.27476	1.78e-20	0.502335	0.0513287	0.502335	0.0513287	9.78662	1.29e-22	1.13e-16			chr20	62318433	62318517	3	517150	517152	517149	517153	9.92368	3.28e-23	0.547911	0.053027	0.547911	0.053027	10.3327	5.01e-25	6.78e-19
chr9	33750687	33751159	2	464439	464440	464438	464441	9.54767	1.33e-21	0.502792	0.051419	0.502792	0.051419	9.77833	1.39e-22	1.23e-16			chr1	228297873	228297975	2	74768	74769	74767	74769	10.056	8.65e-24	0.605836	0.0586356	0.605836	0.0586356	10.3322	5.04e-25	6.81e-19
chr2	63279645	63280625	6	257827	257832	257826	257853	7.27837	3.38e-13	0.486304	0.0497344	0.486304	0.0497344	9.77803	1.4e-22	1.23e-16			chr8	19615733	19615741	2	783595	783596	783592	783596	7.67071	1.71e-14	0.622171	0.0602171	0.622171	0.0602171	10.3321	5.04e-25	6.82e-19
chr11	40314978	40315337	2	80407	80408	80405	80411	7.89516	2.9e-15	0.586102	0.0599501	0.586102	0.0599501	9.7765	1.42e-22	1.25e-16			chr6	32819858	32820102	6	695557	695562	695557	695565	-9.65041	4.9e-22	-0.492514	0.047678	-0.492514	0.047678	-10.33	5.15e-25	6.97e-19
chr17	7254301	7254909	3	192678	192680	192678	192682	9.3556	8.31e-21	0.559011	0.0571841	0.559011	0.0571841	9.77564	1.43e-22	1.26e-16			chr22	21921060	21921828	5	530791	530795	530791	530797	9.89872	4.22e-23	0.3846	0.0372429	0.3846	0.0372429	10.3268	5.33e-25	7.21e-19
chr14	54421381	54421393	2	140862	140863	140859	140868	4.90348	9.42e-07	0.648502	0.0663416	0.648502	0.0663416	9.77518	1.44e-22	1.27e-16			chr1	27901698	27902687	4	19412	19415	19412	19416	10.0626	8.08e-24	0.417615	0.0404424	0.417615	0.0404424	10.3262	5.37e-25	7.26e-19
chr3	42947771	42948169	3	311329	311331	311323	311331	7.49874	6.44e-14	0.541481	0.0553994	0.541481	0.0553994	9.77414	1.45e-22	1.28e-16			chr16	83171068	83171299	3	325770	325772	325769	325773	-8.35367	6.62e-17	-0.621748	0.0602259	-0.621748	0.0602259	-10.3236	5.51e-25	7.45e-19
chr20	13976782	13976839	2	284854	284855	284844	284856	7.99731	1.27e-15	0.599956	0.0613998	0.599956	0.0613998	9.77131	1.5e-22	1.32e-16			chr12	56390458	56391451	11	190877	190887	190877	190887	10.3229	5.55e-25	0.431758	0.0418252	0.431758	0.0418252	10.3229	5.55e-25	7.51e-19
chr4	176923439	176923542	2	349632	349633	349628	349635	7.21853	5.26e-13	0.590192	0.0604111	0.590192	0.0604111	9.76958	1.52e-22	1.34e-16			chr13	112717207	112717484	3	234473	234475	234470	234476	8.55617	1.17e-17	0.47881	0.0463875	0.47881	0.0463875	10.322	5.61e-25	7.58e-19
chrX	142723112	142723216	3	482793	482795	482785	482799	7.70396	1.32e-14	0.609016	0.06234	0.609016	0.06234	9.76928	1.53e-22	1.34e-16			chr10	121171859	121172431	3	115826	115828	115826	115828	10.3217	5.62e-25	0.496551	0.0481074	0.496551	0.0481074	10.3217	5.62e-25	7.6e-19
chr3	96533295	96533530	4	317932	317935	317927	317938	7.83534	4.68e-15	0.563541	0.0576936	0.563541	0.0576936	9.76783	1.55e-22	1.36e-16			chr1	2171834	2172290	3	2651	2653	2651	2653	10.32	5.72e-25	0.54588	0.0528955	0.54588	0.0528955	10.32	5.72e-25	7.74e-19
chr21	47010106	47010461	2	297077	297078	297076	297080	8.57751	9.7e-18	0.570541	0.0584206	0.570541	0.0584206	9.76609	1.57e-22	1.39e-16			chr19	35772917	35773095	2	412588	412589	412588	412596	9.43884	3.77e-21	0.552525	0.0535492	0.552525	0.0535492	10.3181	5.84e-25	7.9e-19
chr20	11870769	11872206	10	284724	284733	284724	284733	9.76335	1.62e-22	0.375863	0.0384973	0.375863	0.0384973	9.76335	1.62e-22	1.42e-16			chr9	117156711	117156883	2	830234	830235	830234	830236	9.26349	1.98e-20	0.555841	0.0538905	0.555841	0.0538905	10.3143	6.07e-25	8.22e-19
chr2	5813483	5813866	3	249917	249919	249916	249919	9.16324	5.04e-20	0.53204	0.0544941	0.53204	0.0544941	9.76326	1.62e-22	1.43e-16			chr6	152958899	152959047	2	722762	722763	722752	722763	8.58494	9.09e-18	0.52502	0.0509033	0.52502	0.0509033	10.3141	6.09e-25	8.23e-19
chr19	46526321	46526675	8	241274	241281	241272	241281	9.10013	9.02e-20	0.512434	0.0524891	0.512434	0.0524891	9.76269	1.63e-22	1.43e-16			chr1	26097918	26098531	5	17938	17942	17938	17942	10.313	6.16e-25	0.468343	0.045413	0.468343	0.045413	10.313	6.16e-25	8.32e-19
chr14	29235469	29236476	14	138668	138681	138657	138685	7.37963	1.59e-13	0.412293	0.0422385	0.412293	0.0422385	9.76106	1.65e-22	1.46e-16			chr8	20061515	20061561	2	783748	783749	783748	783749	10.313	6.16e-25	0.612324	0.059374	0.612324	0.059374	10.313	6.16e-25	8.32e-19
chr14	70037728	70038717	6	143303	143308	143303	143312	8.54244	1.31e-17	0.396982	0.0406782	0.396982	0.0406782	9.75908	1.69e-22	1.49e-16			chr21	44010866	44010944	3	524653	524655	524653	524656	10.0842	6.49e-24	0.507834	0.0492456	0.507834	0.0492456	10.3123	6.2e-25	8.39e-19
chr22	44257997	44258690	7	303939	303945	303939	303946	9.5516	1.28e-21	0.438513	0.0449381	0.438513	0.0449381	9.75816	1.7e-22	1.5e-16			chr12	53611399	53611648	2	188854	188855	188854	188855	10.3101	6.34e-25	0.559118	0.0542303	0.559118	0.0542303	10.3101	6.34e-25	8.58e-19
chr11	98891211	98891756	6	93332	93337	93332	93342	7.90859	2.6e-15	0.486808	0.0498957	0.486808	0.0498957	9.7565	1.73e-22	1.52e-16			chr7	102920777	102920962	2	760449	760450	760446	760457	7.61011	2.74e-14	0.537694	0.0521526	0.537694	0.0521526	10.31	6.35e-25	8.59e-19
chr17	21561612	21561942	3	196753	196755	196753	196755	9.75371	1.78e-22	0.550209	0.0564103	0.550209	0.0564103	9.75371	1.78e-22	1.57e-16			chr1	119532773	119532850	2	46672	46673	46659	46674	6.90636	4.97e-12	0.556525	0.0539794	0.556525	0.0539794	10.31	6.35e-25	8.59e-19
chr2	235859315	235860118	5	279427	279431	279427	279431	9.75349	1.78e-22	0.444801	0.0456043	0.444801	0.0456043	9.75349	1.78e-22	1.57e-16			chr20	25039707	25040106	4	501748	501751	501745	501751	9.69793	3.08e-22	0.443875	0.0430617	0.443875	0.0430617	10.3079	6.49e-25	8.78e-19
chr19	34112111	34113398	15	235781	235795	235781	235796	9.74993	1.85e-22	0.295415	0.0302947	0.295415	0.0302947	9.75135	1.82e-22	1.6e-16			chr19	55141618	55141979	5	427489	427493	427489	427496	9.70293	2.93e-22	0.368244	0.0357331	0.368244	0.0357331	10.3054	6.66e-25	9.01e-19
chr1	50489744	50489827	3	19290	19292	19279	19293	8.94222	3.81e-19	0.532162	0.0545743	0.532162	0.0545743	9.75114	1.82e-22	1.61e-16			chr5	3606489	3607092	5	634846	634850	634846	634851	10.0433	9.83e-24	0.408026	0.0395942	0.408026	0.0395942	10.3052	6.68e-25	9.03e-19
chr1	179712298	179712361	2	36106	36107	36098	36112	8.5229	1.56e-17	0.571799	0.0586447	0.571799	0.0586447	9.75022	1.84e-22	1.62e-16			chr7	116151921	116152021	2	762816	762817	762816	762818	-10.0939	5.88e-24	-0.568107	0.0551398	-0.568107	0.0551398	-10.303	6.83e-25	9.23e-19
chr15	23085583	23085646	2	152019	152020	152019	152023	8.00966	1.15e-15	0.599423	0.0614913	0.599423	0.0614913	9.7481	1.88e-22	1.65e-16			chr10	5488589	5488628	2	84558	84559	84552	84559	10.0244	1.19e-23	0.566944	0.0550317	0.566944	0.0550317	10.3021	6.89e-25	9.32e-19
chr4	187645118	187645280	4	351102	351105	351099	351121	7.09562	1.29e-12	0.584971	0.0600126	0.584971	0.0600126	9.74747	1.89e-22	1.67e-16			chr3	129513276	129513427	3	577588	577590	577588	577590	10.2997	7.07e-25	0.548248	0.0532297	0.548248	0.0532297	10.2997	7.07e-25	9.56e-19
chr19	58220494	58220773	6	247473	247478	247470	247480	9.01964	1.89e-19	0.583057	0.0598349	0.583057	0.0598349	9.74443	1.95e-22	1.72e-16			chr1	1079561	1079622	2	690	691	690	691	10.2981	7.19e-25	0.556809	0.054069	0.556809	0.054069	10.2981	7.19e-25	9.72e-19
chr14	74892986	74893112	3	144256	144258	144253	144260	8.86796	7.45e-19	0.530236	0.0544221	0.530236	0.0544221	9.74303	1.98e-22	1.74e-16			chr18	28682408	28682497	3	382597	382599	382588	382599	10.0023	1.49e-23	0.546918	0.0531245	0.546918	0.0531245	10.295	7.42e-25	1e-18
chr3	12200667	12200856	3	307589	307591	307585	307591	8.42027	3.76e-17	0.605991	0.0621992	0.605991	0.0621992	9.74275	1.98e-22	1.74e-16			chr15	31555344	31555768	2	269502	269503	269502	269503	10.2928	7.59e-25	0.519667	0.0504883	0.519667	0.0504883	10.2928	7.59e-25	1.03e-18
chr6	12749978	12750392	4	378661	378664	378661	378664	9.74203	2e-22	0.535377	0.0549554	0.535377	0.0549554	9.74203	2e-22	1.76e-16			chr19	851290	852151	4	392933	392936	392930	392938	9.86168	6.1e-23	0.49596	0.0481902	0.49596	0.0481902	10.2917	7.68e-25	1.04e-18
chr2	14772562	14772963	6	251402	251407	251401	251410	8.65655	4.86e-18	0.48645	0.0499338	0.48645	0.0499338	9.7419	2e-22	1.76e-16			chr11	71846480	71847080	5	153599	153603	153599	153603	10.2897	7.84e-25	0.408277	0.0396782	0.408277	0.0396782	10.2897	7.84e-25	1.06e-18
chr1	216774208	216774956	7	41287	41293	41287	41293	9.73745	2.09e-22	0.417061	0.0428306	0.417061	0.0428306	9.73745	2.09e-22	1.84e-16			chr4	54928819	54928822	2	608999	609000	608999	609000	10.2834	8.37e-25	0.61123	0.0594383	0.61123	0.0594383	10.2834	8.37e-25	1.13e-18
chr4	2060112	2060219	2	333210	333211	333210	333213	9.09396	9.55e-20	0.583531	0.0599548	0.583531	0.0599548	9.73286	2.18e-22	1.92e-16			chr1	114429815	114430031	3	45116	45118	45116	45118	10.2823	8.47e-25	0.526793	0.0512331	0.526793	0.0512331	10.2823	8.47e-25	1.15e-18
chr19	49891494	49891603	3	242986	242988	242985	242988	9.63469	5.71e-22	0.592728	0.0609037	0.592728	0.0609037	9.73222	2.2e-22	1.93e-16			chr19	9473674	9474128	6	401122	401127	401119	401127	9.90176	4.09e-23	0.38987	0.037922	0.38987	0.037922	10.2808	8.6e-25	1.16e-18
chr2	220416148	220417030	4	277191	277194	277191	277194	9.73196	2.2e-22	0.443822	0.0456046	0.443822	0.0456046	9.73196	2.2e-22	1.94e-16			chr16	786393	786418	2	296439	296440	296439	296440	-10.2808	8.6e-25	-0.592109	0.0575936	-0.592109	0.0575936	-10.2808	8.6e-25	1.16e-18
chr7	128550410	128550860	4	434609	434612	434609	434615	9.52644	1.63e-21	0.47544	0.0488818	0.47544	0.0488818	9.72633	2.33e-22	2.05e-16			chr19	58545001	58545290	7	429985	429991	429985	429995	12.5215	5.7e-36	0.349923	0.0340366	0.349923	0.0340366	10.2808	8.6e-25	1.16e-18
chr3	142666108	142666759	5	324226	324230	324226	324230	9.72633	2.33e-22	0.511016	0.0525394	0.511016	0.0525394	9.72633	2.33e-22	2.05e-16			chr1	249111226	249111407	3	81427	81429	81426	81431	9.80108	1.11e-22	0.587738	0.0571863	0.587738	0.0571863	10.2776	8.89e-25	1.2e-18
chr19	16144282	16144375	2	232504	232505	232504	232506	-9.71288	2.66e-22	-0.63995	0.0658327	-0.63995	0.0658327	-9.72085	2.46e-22	2.16e-16			chr15	100890451	100890996	8	294301	294308	294301	294309	10.0294	1.13e-23	0.402496	0.0391633	0.402496	0.0391633	10.2774	8.91e-25	1.21e-18
chr14	101192913	101193432	6	148381	148386	148376	148386	8.46814	2.49e-17	0.370797	0.0381471	0.370797	0.0381471	9.72019	2.47e-22	2.18e-16			chr1	226848943	226848959	2	74084	74085	74084	74085	10.2735	9.28e-25	0.607641	0.0591463	0.607641	0.0591463	10.2735	9.28e-25	1.25e-18
chr3	184209224	184209261	2	328429	328430	328428	328430	9.46648	2.89e-21	0.650513	0.0669252	0.650513	0.0669252	9.72	2.48e-22	2.18e-16			chr1	32827824	32828105	5	22027	22031	22020	22032	8.03154	9.63e-16	0.463628	0.0451313	0.463628	0.0451313	10.2729	9.34e-25	1.26e-18
chr17	46719577	46720050	5	204691	204695	204690	204696	8.74418	2.25e-18	0.500107	0.051467	0.500107	0.051467	9.71706	2.55e-22	2.25e-16			chr1	230289718	230290089	3	75842	75844	75842	75844	10.2687	9.75e-25	0.559635	0.054499	0.559635	0.054499	10.2687	9.75e-25	1.32e-18
chr3	154146536	154146871	4	325403	325406	325399	325406	9.20376	3.46e-20	0.498096	0.0512934	0.498096	0.0512934	9.71073	2.71e-22	2.39e-16			chr1	119535693	119535928	3	46681	46683	46681	46684	9.95967	2.29e-23	0.47312	0.0460762	0.47312	0.0460762	10.2682	9.8e-25	1.33e-18
chr18	35065040	35065386	3	219400	219402	219399	219402	9.26885	1.88e-20	0.474689	0.0489021	0.474689	0.0489021	9.70693	2.82e-22	2.48e-16			chr20	60294819	60294940	3	515013	515015	515012	515016	7.68221	1.56e-14	0.593177	0.0577757	0.593177	0.0577757	10.2669	9.93e-25	1.34e-18
chr16	89894098	89894329	3	188620	188622	188620	188622	9.70624	2.84e-22	0.625064	0.0643981	0.625064	0.0643981	9.70624	2.84e-22	2.5e-16			chr17	7461272	7461678	6	339424	339429	339423	339435	8.24642	1.63e-16	0.499978	0.0487005	0.499978	0.0487005	10.2664	9.99e-25	1.35e-18
chr19	497828	498062	3	222878	222880	222878	222880	9.70604	2.84e-22	0.501015	0.0516188	0.501015	0.0516188	9.70604	2.84e-22	2.5e-16			chr1	66859276	66859345	2	35483	35484	35483	35484	10.2625	1.04e-24	0.58762	0.0572591	0.58762	0.0572591	10.2625	1.04e-24	1.41e-18
chr13	23734385	23734512	2	125317	125318	125314	125319	7.80318	6.04e-15	0.534287	0.0550497	0.534287	0.0550497	9.70554	2.86e-22	2.51e-16			chr3	137833551	137833675	4	579565	579568	579565	579568	10.2624	1.04e-24	0.485278	0.0472867	0.485278	0.0472867	10.2624	1.04e-24	1.41e-18
chr8	145955671	145955988	3	463117	463119	463117	463120	9.18738	4.03e-20	0.52916	0.0545425	0.52916	0.0545425	9.7018	2.96e-22	2.61e-16			chr22	31644160	31644190	2	535463	535464	535462	535469	8.82852	1.06e-18	0.588668	0.0573624	0.588668	0.0573624	10.2623	1.04e-24	1.41e-18
chr14	30396153	30397464	9	138733	138741	138733	138741	9.70106	2.98e-22	0.407066	0.041961	0.407066	0.041961	9.70106	2.98e-22	2.63e-16			chr17	62009663	62009835	2	364107	364108	364104	364108	8.29141	1.12e-16	0.599498	0.0584256	0.599498	0.0584256	10.2609	1.06e-24	1.43e-18
chr4	85417969	85418816	5	342503	342507	342496	342521	6.69116	2.21e-11	0.491943	0.0507159	0.491943	0.0507159	9.69997	3.02e-22	2.66e-16			chr15	75199675	75200015	3	285044	285046	285039	285047	9.50257	2.05e-21	0.448158	0.0436874	0.448158	0.0436874	10.2583	1.09e-24	1.47e-18
chr2	45028712	45030336	11	255743	255753	255739	255754	8.9479	3.62e-19	0.355267	0.0366361	0.355267	0.0366361	9.6972	3.1e-22	2.73e-16			chr2	210636398	210636560	5	482089	482093	482087	482096	9.20765	3.33e-20	0.436511	0.0425621	0.436511	0.0425621	10.2559	1.11e-24	1.51e-18
chr15	95870054	95870990	10	165625	165634	165624	165634	9.38008	6.59e-21	0.344132	0.0354912	0.344132	0.0354912	9.69625	3.13e-22	2.75e-16			chr1	8931674	8931763	5	7813	7817	7813	7819	8.81956	1.15e-18	0.466812	0.0455173	0.466812	0.0455173	10.2557	1.12e-24	1.51e-18
chr6	32155082	32155141	3	390789	390791	390782	390791	7.97381	1.54e-15	0.529771	0.0546537	0.529771	0.0546537	9.69325	3.22e-22	2.84e-16			chr13	47371635	47371987	3	224380	224382	224372	224382	6.8145	9.46e-12	0.511145	0.0498478	0.511145	0.0498478	10.2541	1.13e-24	1.53e-18
chr20	21686264	21686293	4	285533	285536	285530	285540	7.3473	2.02e-13	0.582542	0.0601309	0.582542	0.0601309	9.6879	3.39e-22	2.99e-16			chr3	18786729	18787223	3	551976	551978	551976	551978	10.2539	1.14e-24	0.481069	0.0469158	0.481069	0.0469158	10.2539	1.14e-24	1.54e-18
chr11	87908558	87908785	5	92392	92396	92390	92400	8.84231	9.38e-19	0.543922	0.056146	0.543922	0.056146	9.68764	3.4e-22	3e-16			chr12	7055452	7055458	2	176141	176142	176141	176147	6.82339	8.89e-12	0.619132	0.0603838	0.619132	0.0603838	10.2533	1.14e-24	1.55e-18
chr2	45164495	45164723	3	255798	255800	255798	255808	7.98791	1.37e-15	0.548946	0.0566714	0.548946	0.0566714	9.68647	3.44e-22	3.03e-16			chr17	72426361	72427628	15	367415	367429	367414	367436	7.4932	6.72e-14	0.300127	0.0292741	0.300127	0.0292741	10.2523	1.16e-24	1.56e-18
chr6	42109999	42110867	8	396686	396693	396686	396693	9.68629	3.45e-22	0.40083	0.0413812	0.40083	0.0413812	9.68629	3.45e-22	3.04e-16			chr19	15344186	15344364	4	405766	405769	405754	405769	8.6764	4.08e-18	0.483287	0.0471468	0.483287	0.0471468	10.2507	1.18e-24	1.59e-18
chr12	25054905	25055108	2	104517	104518	104516	104523	7.51143	5.85e-14	0.599436	0.0618943	0.599436	0.0618943	9.68484	3.5e-22	3.08e-16			chr6	30522985	30523389	5	689314	689318	689314	689320	9.34051	9.59e-21	0.402003	0.0392179	0.402003	0.0392179	10.2505	1.18e-24	1.59e-18
chr2	62797865	62798448	5	257727	257731	257727	257731	9.68472	3.5e-22	0.443721	0.0458166	0.443721	0.0458166	9.68472	3.5e-22	3.08e-16			chr5	67522298	67522332	2	645751	645752	645751	645752	10.2485	1.2e-24	0.576396	0.0562419	0.576396	0.0562419	10.2485	1.2e-24	1.63e-18
chr17	62009607	62009835	4	207992	207995	207992	207995	9.68444	3.51e-22	0.577663	0.0596486	0.577663	0.0596486	9.68444	3.51e-22	3.09e-16			chr16	3988694	3988869	3	301517	301519	301517	301519	10.2481	1.21e-24	0.610716	0.0595931	0.610716	0.0595931	10.2481	1.21e-24	1.63e-18
chr8	15397637	15397899	4	446112	446115	446112	446119	8.9121	5.01e-19	0.482058	0.0497777	0.482058	0.0497777	9.68422	3.52e-22	3.1e-16			chr2	107502679	107503713	8	460417	460424	460413	460428	8.80631	1.29e-18	0.338724	0.0330614	0.338724	0.0330614	10.2453	1.24e-24	1.68e-18
chr2	9235898	9235924	2	250406	250407	250405	250408	8.81152	1.23e-18	0.646035	0.0667165	0.646035	0.0667165	9.68329	3.55e-22	3.13e-16			chr2	189156425	189157566	18	477134	477151	477134	477151	10.2432	1.27e-24	0.337945	0.0329921	0.337945	0.0329921	10.2432	1.27e-24	1.72e-18
chr14	73706449	73706676	3	143899	143901	143898	143901	9.37378	7e-21	0.549709	0.0567883	0.549709	0.0567883	9.67996	3.67e-22	3.23e-16			chr17	4802266	4802538	3	337363	337365	337361	337365	8.75994	1.95e-18	0.473902	0.0462656	0.473902	0.0462656	10.2431	1.27e-24	1.72e-18
chr2	124782117	124782885	9	266299	266307	266299	266309	8.95615	3.36e-19	0.437429	0.0451904	0.437429	0.0451904	9.6797	3.68e-22	3.24e-16			chr19	708469	710187	10	392727	392736	392727	392736	10.2423	1.28e-24	0.304696	0.0297488	0.304696	0.0297488	10.2423	1.28e-24	1.73e-18
chr12	117482953	117483310	4	118402	118405	118402	118405	9.67952	3.68e-22	0.521368	0.0538629	0.521368	0.0538629	9.67952	3.68e-22	3.24e-16			chr2	240145022	240146162	4	492266	492269	492266	492269	10.2401	1.31e-24	0.479255	0.0468018	0.479255	0.0468018	10.2401	1.31e-24	1.77e-18
chr8	38964993	38965492	8	449840	449847	449837	449847	9.54929	1.31e-21	0.437751	0.04523	0.437751	0.04523	9.67834	3.73e-22	3.28e-16			chr16	30907560	30907679	2	311613	311614	311612	311616	8.17231	3.03e-16	0.604016	0.0589942	0.604016	0.0589942	10.2386	1.33e-24	1.8e-18
chr8	143695343	143695529	3	460915	460917	460915	460919	8.7236	2.7e-18	0.50032	0.0516982	0.50032	0.0516982	9.67772	3.75e-22	3.3e-16			chr17	943108	943342	3	334035	334037	334034	334037	9.98604	1.75e-23	0.531335	0.0518969	0.531335	0.0518969	10.2383	1.34e-24	1.81e-18
chr8	48648813	48649767	6	450782	450787	450782	450787	9.67609	3.81e-22	0.457018	0.0472317	0.457018	0.0472317	9.67609	3.81e-22	3.35e-16			chr18	7567799	7568829	6	378831	378836	378827	378837	8.90995	5.11e-19	0.401588	0.0392256	0.401588	0.0392256	10.2379	1.34e-24	1.81e-18
chr1	22149896	22150598	4	10778	10781	10776	10781	7.21701	5.31e-13	0.486853	0.0503375	0.486853	0.0503375	9.67177	3.97e-22	3.5e-16			chr19	42070487	42071240	9	417171	417179	417170	417179	10.1703	2.69e-24	0.408652	0.0399178	0.408652	0.0399178	10.2374	1.35e-24	1.82e-18
chr21	43619310	43619651	4	295630	295633	295630	295633	9.67135	3.99e-22	0.394076	0.0407468	0.394076	0.0407468	9.67135	3.99e-22	3.51e-16			chr18	5543271	5544031	6	378472	378477	378472	378483	9.70306	2.93e-22	0.345799	0.0337975	0.345799	0.0337975	10.2315	1.43e-24	1.94e-18
chr19	58095518	58095588	3	247385	247387	247380	247389	8.12587	4.44e-16	0.557658	0.0576728	0.557658	0.0576728	9.66934	4.07e-22	3.58e-16			chr11	2554562	2555576	7	127256	127262	127255	127262	10.208	1.83e-24	0.379353	0.0370815	0.379353	0.0370815	10.2303	1.45e-24	1.96e-18
chr3	157155332	157155401	2	325758	325759	325757	325763	7.46294	8.46e-14	0.583322	0.0603371	0.583322	0.0603371	9.66771	4.14e-22	3.64e-16			chr4	24914777	24914970	6	604590	604595	604588	604595	9.88593	4.79e-23	0.382045	0.0373515	0.382045	0.0373515	10.2284	1.48e-24	2e-18
chr4	96470349	96470584	2	343348	343349	343337	343354	5.9474	2.72e-09	0.61125	0.0632321	0.61125	0.0632321	9.66676	4.17e-22	3.67e-16			chr9	93926074	93926553	3	824724	824726	824724	824726	-10.2265	1.51e-24	-0.50059	0.0489501	-0.50059	0.0489501	-10.2265	1.51e-24	2.04e-18
chr6	33128903	33128923	3	392609	392611	392609	392611	9.66585	4.21e-22	0.55091	0.0569955	0.55091	0.0569955	9.66585	4.21e-22	3.71e-16			chr16	2256121	2256716	5	299414	299418	299414	299418	10.2259	1.52e-24	0.416822	0.0407614	0.416822	0.0407614	10.2259	1.52e-24	2.05e-18
chr13	95364510	95364586	4	131648	131651	131640	131657	7.21986	5.2e-13	0.556585	0.0575826	0.556585	0.0575826	9.66584	4.21e-22	3.71e-16			chr1	1564422	1564482	3	1691	1693	1691	1697	9.91908	3.44e-23	0.587468	0.0574582	0.587468	0.0574582	10.2243	1.54e-24	2.09e-18
chr10	50976571	50976646	2	54909	54910	54907	54911	8.64708	5.28e-18	0.60633	0.0627442	0.60633	0.0627442	9.66352	4.31e-22	3.79e-16			chr16	46919075	46919194	4	313216	313219	313210	313219	8.61368	7.08e-18	0.540442	0.0528826	0.540442	0.0528826	10.2196	1.62e-24	2.19e-18
chr1	201425990	201426290	2	38031	38032	38031	38032	9.66114	4.41e-22	0.578571	0.0598864	0.578571	0.0598864	9.66114	4.41e-22	3.88e-16			chr7	155079311	155079356	2	773558	773559	773557	773559	9.25067	2.23e-20	0.585687	0.0573106	0.585687	0.0573106	10.2195	1.62e-24	2.19e-18
chr6	168720183	168720679	6	411010	411015	411008	411015	8.64114	5.57e-18	0.431272	0.0446457	0.431272	0.0446457	9.65989	4.46e-22	3.93e-16			chr4	682831	683376	9	595432	595440	595432	595442	10.0034	1.47e-23	0.365227	0.0357406	0.365227	0.0357406	10.2188	1.63e-24	2.21e-18
chr14	23306509	23306850	2	137561	137562	137561	137563	9.53921	1.44e-21	0.598944	0.0620153	0.598944	0.0620153	9.65801	4.55e-22	4e-16			chr1	19276144	19276353	3	13844	13846	13844	13846	10.2143	1.71e-24	0.520263	0.050935	0.520263	0.050935	10.2143	1.71e-24	2.32e-18
chr6	32063439	32063459	2	390172	390173	390172	390225	10.0837	6.52e-24	0.621906	0.0644141	0.621906	0.0644141	9.65481	4.69e-22	4.13e-16			chr10	80841498	80841737	3	103329	103331	103329	103331	10.2125	1.74e-24	0.477563	0.0467628	0.477563	0.0467628	10.2125	1.74e-24	2.36e-18
chr2	100937796	100938444	3	263205	263207	263204	263213	9.50619	1.98e-21	0.476301	0.0493522	0.476301	0.0493522	9.65104	4.87e-22	4.28e-16			chr19	57182844	57183202	4	429083	429086	429082	429091	8.51142	1.72e-17	0.500407	0.0490063	0.500407	0.0490063	10.2111	1.77e-24	2.39e-18
chr22	17090862	17091223	3	297586	297588	297585	297589	8.83313	1.02e-18	0.516394	0.0535103	0.516394	0.0535103	9.65037	4.9e-22	4.31e-16			chr20	821854	823182	7	495439	495445	495434	495445	8.64647	5.31e-18	0.416403	0.0407956	0.416403	0.0407956	10.2071	1.84e-24	2.49e-18
chr8	65711274	65711391	4	452592	452595	452590	452601	7.12484	1.04e-12	0.496898	0.051507	0.496898	0.051507	9.64719	5.05e-22	4.45e-16			chr2	20386466	20386484	2	437387	437388	437387	437389	9.5009	2.08e-21	0.619562	0.0607121	0.619562	0.0607121	10.2049	1.88e-24	2.55e-18
chr17	58499720	58499854	3	207238	207240	207234	207241	8.47807	2.29e-17	0.579364	0.0600575	0.579364	0.0600575	9.64682	5.07e-22	4.46e-16			chr19	52956683	52956832	5	425754	425758	425751	425761	9.30353	1.36e-20	0.405459	0.0397426	0.405459	0.0397426	10.2021	1.94e-24	2.62e-18
chr1	3557015	3557200	2	4108	4109	4105	4109	-7.61669	2.6e-14	-0.636378	0.0659678	-0.636378	0.0659678	-9.6468	5.07e-22	4.47e-16			chr17	30470448	30470872	2	348553	348554	348552	348554	10.1498	3.32e-24	0.49714	0.0487337	0.49714	0.0487337	10.2012	1.96e-24	2.65e-18
chr7	153584416	153584597	3	439306	439308	439306	439313	9.61456	6.94e-22	0.535009	0.0554728	0.535009	0.0554728	9.64453	5.18e-22	4.57e-16			chr4	94749865	94749890	2	615516	615517	615515	615524	8.34518	7.11e-17	0.583035	0.0571624	0.583035	0.0571624	10.1996	1.99e-24	2.69e-18
chr16	11761803	11761860	2	173135	173136	173135	173137	9.28465	1.62e-20	0.547159	0.056747	0.547159	0.056747	9.64208	5.31e-22	4.68e-16			chr1	112058304	112058975	4	44323	44326	44321	44326	9.87725	5.22e-23	0.497173	0.0487449	0.497173	0.0487449	10.1995	1.99e-24	2.7e-18
chr18	33530184	33530342	2	219245	219246	219243	219247	8.27528	1.28e-16	0.557254	0.0577968	0.557254	0.0577968	9.6416	5.34e-22	4.7e-16			chr4	25865291	25865415	3	604887	604889	604884	604889	9.0487	1.45e-19	0.518368	0.0508349	0.518368	0.0508349	10.1971	2.04e-24	2.76e-18
chr8	69243285	69243510	4	453029	453032	453027	453041	6.66055	2.73e-11	0.53189	0.0551663	0.53189	0.0551663	9.64157	5.34e-22	4.7e-16			chr1	154377364	154377403	3	51619	51621	51618	51623	8.40086	4.43e-17	0.542468	0.0532073	0.542468	0.0532073	10.1954	2.08e-24	2.81e-18
chr8	13133706	13134273	6	446036	446041	446036	446041	9.64046	5.39e-22	0.445017	0.0461614	0.445017	0.0461614	9.64046	5.39e-22	4.75e-16			chr4	158143439	158143538	2	625416	625417	625416	625419	9.47287	2.72e-21	0.547134	0.0536713	0.547134	0.0536713	10.1941	2.11e-24	2.85e-18
chr1	82267923	82268007	3	23011	23013	23010	23020	7.57685	3.54e-14	0.559008	0.0580048	0.559008	0.0580048	9.63727	5.56e-22	4.9e-16			chr11	15136380	15136688	5	132950	132954	132946	132954	10.1783	2.48e-24	0.348712	0.0342184	0.348712	0.0342184	10.1908	2.18e-24	2.95e-18
chr2	241937756	241937868	2	282007	282008	282007	282016	8.65441	4.95e-18	0.607028	0.0629882	0.607028	0.0629882	9.63716	5.57e-22	4.9e-16			chr5	140777473	140777503	3	662259	662261	662256	662264	6.64635	3e-11	0.543846	0.0533681	0.543846	0.0533681	10.1905	2.19e-24	2.96e-18
chr3	42695035	42695580	3	311205	311207	311203	311207	9.14573	5.92e-20	0.539239	0.0559585	0.539239	0.0559585	9.6364	5.61e-22	4.94e-16			chr22	22516233	22516555	3	531147	531149	531147	531150	-10.0334	1.09e-23	-0.484349	0.0475313	-0.484349	0.0475313	-10.1901	2.2e-24	2.97e-18
chr5	140174841	140174887	2	367693	367694	367691	367695	6.86073	6.85e-12	0.62231	0.0645811	0.62231	0.0645811	9.63611	5.63e-22	4.96e-16			chr10	128593800	128594417	7	118689	118695	118687	118695	9.59408	8.47e-22	0.393701	0.0386403	0.393701	0.0386403	10.1889	2.22e-24	3.01e-18
chr5	137419777	137420044	2	366668	366669	366668	366669	-9.63593	5.64e-22	-0.605621	0.0628504	-0.605621	0.0628504	-9.63593	5.64e-22	4.96e-16			chr10	73848615	73848817	4	100851	100854	100851	100859	9.4314	4.05e-21	0.525371	0.0515655	0.525371	0.0515655	10.1884	2.23e-24	3.02e-18
chr1	25944514	25944802	3	12029	12031	12029	12032	9.42599	4.26e-21	0.510635	0.0529931	0.510635	0.0529931	9.63588	5.64e-22	4.97e-16			chr15	26108946	26108948	2	268089	268090	268083	268091	6.69507	2.16e-11	0.58987	0.0579165	0.58987	0.0579165	10.1848	2.32e-24	3.13e-18
chrX	153211709	153211711	2	483828	483829	483828	483829	9.63474	5.7e-22	0.615687	0.0639028	0.615687	0.0639028	9.63474	5.7e-22	5.02e-16			chr11	44970771	44971049	2	139224	139225	139224	139225	10.1803	2.43e-24	0.551254	0.054149	0.551254	0.054149	10.1803	2.43e-24	3.28e-18
chr10	46970182	46970868	5	54291	54295	54291	54298	8.95913	3.27e-19	0.406833	0.042226	0.406833	0.042226	9.63464	5.71e-22	5.03e-16			chr3	101503735	101504046	3	570180	570182	570180	570183	9.78181	1.35e-22	0.572929	0.0563152	0.572929	0.0563152	10.1736	2.6e-24	3.52e-18
chr2	130763516	130763641	2	267064	267065	267064	267065	9.63233	5.84e-22	0.546408	0.0567265	0.546408	0.0567265	9.63233	5.84e-22	5.14e-16			chr1	247171838	247171840	2	80742	80743	80734	80744	7.85261	4.07e-15	0.592873	0.0582864	0.592873	0.0582864	10.1717	2.65e-24	3.59e-18
chr7	103085978	103086074	3	432098	432100	432097	432106	8.92894	4.3e-19	0.532405	0.0552746	0.532405	0.0552746	9.632	5.86e-22	5.16e-16			chr3	147111120	147111660	5	581660	581664	581660	581667	9.67617	3.81e-22	0.429101	0.0421903	0.429101	0.0421903	10.1706	2.68e-24	3.63e-18
chr7	87936190	87936392	5	428381	428385	428379	428386	8.3977	4.55e-17	0.422408	0.0438573	0.422408	0.0438573	9.63143	5.89e-22	5.19e-16			chr4	172734426	172734431	2	627330	627331	627324	627337	7.778	7.37e-15	0.597668	0.0587672	0.597668	0.0587672	10.1701	2.7e-24	3.65e-18
chr2	74875268	74875548	5	260319	260323	260316	260323	9.53232	1.54e-21	0.526914	0.0547151	0.526914	0.0547151	9.63015	5.96e-22	5.25e-16			chr1	78956576	78957203	7	37425	37431	37425	37434	9.62269	6.41e-22	0.354482	0.0348712	0.354482	0.0348712	10.1655	2.83e-24	3.82e-18
chr17	75524696	75524913	2	211549	211550	211549	211554	8.25299	1.54e-16	0.535282	0.0555982	0.535282	0.0555982	9.62768	6.11e-22	5.38e-16			chr16	62069337	62070219	8	318026	318033	318025	318044	8.37463	5.54e-17	0.417087	0.0410345	0.417087	0.0410345	10.1643	2.86e-24	3.87e-18
chr4	779230	781272	11	331641	331651	331638	331651	9.5567	1.22e-21	0.274978	0.0285633	0.274978	0.0285633	9.62698	6.15e-22	5.42e-16			chr8	9911265	9911543	4	780832	780835	780832	780835	10.1584	3.04e-24	0.447497	0.0440521	0.447497	0.0440521	10.1584	3.04e-24	4.11e-18
chr2	218898491	218898788	4	276221	276224	276221	276224	9.6269	6.16e-22	0.560841	0.0582577	0.560841	0.0582577	9.6269	6.16e-22	5.42e-16			chr16	6069017	6069731	10	302705	302714	302704	302719	9.15703	5.33e-20	0.330492	0.032538	0.330492	0.032538	10.1571	3.08e-24	4.17e-18
chr18	59000860	59001158	2	220834	220835	220833	220839	9.22608	2.81e-20	0.609725	0.0633378	0.609725	0.0633378	9.62657	6.18e-22	5.44e-16			chr11	40314978	40315404	4	138252	138255	138248	138255	9.58758	9.02e-22	0.459377	0.0452375	0.459377	0.0452375	10.1548	3.15e-24	4.27e-18
chr1	118727658	118728226	10	27733	27742	27733	27742	9.62484	6.28e-22	0.398675	0.0414214	0.398675	0.0414214	9.62484	6.28e-22	5.53e-16			chr4	6927183	6927859	4	600565	600568	600565	600569	9.89055	4.58e-23	0.428418	0.0421905	0.428418	0.0421905	10.1544	3.17e-24	4.29e-18
chr10	8101513	8101566	2	49556	49557	49554	49557	9.50827	1.94e-21	0.592177	0.0615622	0.592177	0.0615622	9.61916	6.64e-22	5.84e-16			chr8	124194935	124195192	5	805934	805938	805926	805941	7.71776	1.18e-14	0.495392	0.0487977	0.495392	0.0487977	10.1519	3.25e-24	4.39e-18
chr2	121412005	121412432	4	265961	265964	265959	265964	9.06144	1.29e-19	0.52017	0.0540901	0.52017	0.0540901	9.61673	6.8e-22	5.98e-16			chr19	51141333	51141479	5	424322	424326	424320	424326	9.56542	1.12e-21	0.528569	0.0520736	0.528569	0.0520736	10.1504	3.3e-24	4.46e-18
chr11	68621969	68622263	3	88557	88559	88556	88559	8.44705	2.99e-17	0.558536	0.0580809	0.558536	0.0580809	9.61651	6.81e-22	6e-16			chr1	143534768	143535136	2	47213	47214	47213	47214	10.1483	3.37e-24	0.547631	0.0539628	0.547631	0.0539628	10.1483	3.37e-24	4.56e-18
chr1	111813690	111814208	5	26435	26439	26433	26439	8.51356	1.69e-17	0.45431	0.0472491	0.45431	0.0472491	9.61522	6.9e-22	6.07e-16			chr8	19795302	19795339	2	783654	783655	783654	783655	10.1466	3.43e-24	0.559757	0.055167	0.559757	0.055167	10.1466	3.43e-24	4.64e-18
chr5	178487481	178488025	7	374742	374748	374736	374749	8.60679	7.51e-18	0.408956	0.0425341	0.408956	0.0425341	9.61478	6.93e-22	6.1e-16			chr1	145385163	145385334	3	47546	47548	47546	47548	10.1462	3.45e-24	0.430088	0.0423892	0.430088	0.0423892	10.1462	3.45e-24	4.66e-18
chr13	25745406	25746644	14	125793	125806	125793	125806	9.61381	6.99e-22	0.270546	0.0281414	0.270546	0.0281414	9.61381	6.99e-22	6.16e-16			chr16	2012763	2013573	6	298833	298838	298830	298838	-9.59961	8.02e-22	-0.449828	0.0443415	-0.449828	0.0443415	-10.1446	3.5e-24	4.73e-18
chr16	4103167	4103533	4	171710	171713	171709	171713	9.45532	3.22e-21	0.504254	0.0524547	0.504254	0.0524547	9.61312	7.04e-22	6.2e-16			chr7	1989360	1989412	2	732667	732668	732667	732668	10.1444	3.51e-24	0.589033	0.0580647	0.589033	0.0580647	10.1444	3.51e-24	4.74e-18
chr7	153584839	153585368	3	439311	439313	439306	439313	9.61456	6.94e-22	0.541493	0.0563458	0.541493	0.0563458	9.61018	7.24e-22	6.38e-16			chr11	66233439	66233628	3	148955	148957	148955	148961	12.0805	1.34e-33	0.492746	0.0485761	0.492746	0.0485761	10.1438	3.53e-24	4.78e-18
chr22	45809244	45809454	6	304314	304319	304314	304329	8.07685	6.65e-16	0.550977	0.057336	0.550977	0.057336	9.60962	7.28e-22	6.41e-16			chr1	112032288	112032495	2	44294	44295	44294	44295	10.1426	3.57e-24	0.569842	0.0561828	0.569842	0.0561828	10.1426	3.57e-24	4.83e-18
chr17	50235328	50235965	4	206019	206022	206018	206033	6.9664	3.25e-12	0.480331	0.0499919	0.480331	0.0499919	9.60818	7.38e-22	6.5e-16			chr8	39806064	39806205	2	789974	789975	789974	789975	10.1398	3.68e-24	0.510119	0.0503084	0.510119	0.0503084	10.1398	3.68e-24	4.97e-18
chr20	13975853	13976106	4	284845	284848	284844	284856	7.99731	1.27e-15	0.57087	0.0594161	0.57087	0.0594161	9.60801	7.4e-22	6.51e-16			chr6	24489829	24490221	4	683324	683327	683324	683327	10.1362	3.82e-24	0.489901	0.0483317	0.489901	0.0483317	10.1362	3.82e-24	5.16e-18
chr8	145697880	145698116	2	462837	462838	462837	462841	8.28004	1.23e-16	0.560884	0.0583784	0.560884	0.0583784	9.60774	7.42e-22	6.53e-16			chr9	130860681	130860839	4	834181	834184	834178	834184	9.72473	2.37e-22	0.533186	0.0526101	0.533186	0.0526101	10.1347	3.88e-24	5.24e-18
chr5	2751550	2752601	12	354147	354158	354147	354160	9.44857	3.43e-21	0.36164	0.0376419	0.36164	0.0376419	9.60739	7.44e-22	6.55e-16			chr1	46859780	46859860	4	29371	29374	29370	29379	8.36174	6.18e-17	0.479769	0.0473492	0.479769	0.0473492	10.1326	3.96e-24	5.36e-18
chr19	7701662	7701753	2	228262	228263	228261	228264	8.42418	3.63e-17	0.586805	0.061079	0.586805	0.061079	9.60732	7.45e-22	6.56e-16			chr2	45159434	45160253	10	444923	444932	444923	444940	8.89447	5.87e-19	0.426098	0.0420632	0.426098	0.0420632	10.13	4.07e-24	5.5e-18
chr17	76227681	76228626	5	211819	211823	211813	211823	7.39522	1.41e-13	0.393745	0.0409968	0.393745	0.0409968	9.60428	7.67e-22	6.75e-16			chr1	27709771	27710155	12	19271	19282	19270	19283	9.82213	9.04e-23	0.313685	0.0309882	0.313685	0.0309882	10.1227	4.38e-24	5.92e-18
chr13	28498956	28499045	2	126316	126317	126311	126317	8.48121	2.23e-17	0.518428	0.0539888	0.518428	0.0539888	9.60251	7.8e-22	6.87e-16			chr12	8276276	8276718	3	176810	176812	176809	176812	9.05056	1.42e-19	0.513898	0.0507716	0.513898	0.0507716	10.1218	4.42e-24	5.98e-18
chr3	8543508	8543732	3	306533	306535	306528	306535	6.6993	2.09e-11	0.501547	0.0522441	0.501547	0.0522441	9.60008	7.99e-22	7.03e-16			chr6	29692281	29692372	3	687405	687407	687396	687414	-6.90197	5.13e-12	-0.538972	0.0532497	-0.538972	0.0532497	-10.1216	4.43e-24	5.99e-18
chr7	27141774	27142275	5	420015	420019	420015	420030	6.86396	6.7e-12	0.485892	0.0506207	0.485892	0.0506207	9.59869	8.1e-22	7.13e-16			chr5	67520858	67521596	3	645745	645747	645745	645748	9.66628	4.19e-22	0.434168	0.0428971	0.434168	0.0428971	10.1211	4.45e-24	6.02e-18
chr10	20106787	20106873	2	51033	51034	51032	51034	9.22126	2.94e-20	0.590118	0.0614815	0.590118	0.0614815	9.5983	8.13e-22	7.16e-16			chr10	134600489	134600600	2	121939	121940	121915	121951	9.22585	2.81e-20	0.507952	0.0501907	0.507952	0.0501907	10.1204	4.48e-24	6.07e-18
chrX	151619390	151619769	2	483267	483268	483267	483270	8.12763	4.38e-16	0.582615	0.0607156	0.582615	0.0607156	9.59581	8.33e-22	7.33e-16			chr3	197647994	197648437	2	594889	594890	594889	594890	-10.1196	4.52e-24	-0.56187	0.0555228	-0.56187	0.0555228	-10.1196	4.52e-24	6.12e-18
chr15	75019070	75019143	3	161501	161503	161489	161509	6.35068	2.14e-10	0.557181	0.0581253	0.557181	0.0581253	9.58586	9.17e-22	8.07e-16			chr1	236066540	236066569	2	77934	77935	77934	77935	10.1191	4.55e-24	0.609084	0.0601918	0.609084	0.0601918	10.1191	4.55e-24	6.15e-18
chr3	128151236	128151578	2	321760	321761	321760	321765	8.81796	1.17e-18	0.578333	0.0603539	0.578333	0.0603539	9.58236	9.48e-22	8.35e-16			chr19	17326655	17326697	2	406934	406935	406923	406935	5.94837	2.71e-09	0.573289	0.0566892	0.573289	0.0566892	10.1128	4.85e-24	6.55e-18
chr11	27740813	27740876	2	79059	79060	79055	79061	7.65566	1.92e-14	0.619288	0.0646353	0.619288	0.0646353	9.58126	9.59e-22	8.44e-16			chr1	243645915	243646235	2	79456	79457	79456	79462	8.05516	7.94e-16	0.526771	0.0520899	0.526771	0.0520899	10.1127	4.85e-24	6.56e-18
chr18	14748198	14748439	7	218198	218204	218194	218204	8.80264	1.34e-18	0.53141	0.0554778	0.53141	0.0554778	9.57878	9.82e-22	8.65e-16			chr1	153387689	153387707	2	50833	50834	50833	50834	10.1104	4.97e-24	0.597022	0.0590505	0.597022	0.0590505	10.1104	4.97e-24	6.72e-18
chr16	88858277	88858315	2	187329	187330	187328	187330	8.82546	1.09e-18	0.624882	0.065241	0.624882	0.065241	9.57805	9.89e-22	8.71e-16			chr17	56401734	56402669	4	362036	362039	362035	362039	9.62109	6.51e-22	0.464764	0.0459693	0.464764	0.0459693	10.1103	4.97e-24	6.73e-18
chr4	134070039	134070441	8	346174	346181	346168	346182	9.0451	1.5e-19	0.453586	0.0473695	0.453586	0.0473695	9.5755	1.01e-21	8.93e-16			chr12	16499963	16500077	2	179572	179573	179572	179577	7.44907	9.4e-14	0.553678	0.0547659	0.553678	0.0547659	10.1099	4.99e-24	6.75e-18
chr12	6165683	6166028	3	101453	101455	101453	101456	9.08985	9.92e-20	0.53648	0.0560363	0.53648	0.0560363	9.57379	1.03e-21	9.07e-16			chr18	77552402	77552568	2	391778	391779	391777	391779	8.64058	5.59e-18	0.589957	0.0583546	0.589957	0.0583546	10.1099	5e-24	6.76e-18
chr5	150284416	150284514	5	370228	370232	370227	370235	8.02725	9.97e-16	0.548077	0.0572661	0.548077	0.0572661	9.5707	1.06e-21	9.35e-16			chr1	6762215	6762231	2	6690	6691	6685	6691	4.65228	3.28e-06	0.558793	0.0552808	0.558793	0.0552808	10.1083	5.08e-24	6.87e-18
chr5	180018465	180018503	3	375431	375433	375423	375437	7.20588	5.77e-13	0.521846	0.0545287	0.521846	0.0545287	9.57011	1.07e-21	9.4e-16			chr16	56650847	56651049	2	316246	316247	316246	316252	8.99783	2.3e-19	0.464125	0.0459174	0.464125	0.0459174	10.1078	5.1e-24	6.9e-18
chr8	11561458	11561593	6	445625	445630	445611	445636	5.67984	1.35e-08	0.485254	0.0507109	0.485254	0.0507109	9.56903	1.08e-21	9.5e-16			chr21	40984763	40984886	4	523372	523375	523367	523375	10.0836	6.53e-24	0.4397	0.0435095	0.4397	0.0435095	10.1059	5.2e-24	7.04e-18
chr8	63161579	63161676	5	452370	452374	452370	452374	9.56812	1.09e-21	0.541918	0.0566379	0.541918	0.0566379	9.56812	1.09e-21	9.59e-16			chr1	1713676	1714140	5	1912	1916	1912	1917	9.05357	1.38e-19	0.497147	0.0492	0.497147	0.0492	10.1046	5.27e-24	7.13e-18
chr8	56852148	56852253	2	451719	451720	451718	451721	7.82912	4.91e-15	0.597017	0.0623973	0.597017	0.0623973	9.56799	1.09e-21	9.6e-16			chr6	35992219	35992671	7	699275	699281	699273	699283	9.11796	7.66e-20	0.437883	0.0433471	0.437883	0.0433471	10.1018	5.42e-24	7.34e-18
chr16	1844998	1845460	4	169720	169723	169717	169723	-9.4159	4.69e-21	-0.620276	0.0648415	-0.620276	0.0648415	-9.56604	1.11e-21	9.78e-16			chr11	616879	617140	2	124250	124251	124250	124252	9.43973	3.74e-21	0.491228	0.0486335	0.491228	0.0486335	10.1006	5.49e-24	7.42e-18
chr6	31744612	31744735	4	388679	388682	388670	388685	5.08552	3.67e-07	0.626027	0.0654506	0.626027	0.0654506	9.56488	1.12e-21	9.89e-16			chr10	128994608	128994644	2	118785	118786	118778	118787	6.61353	3.75e-11	0.590958	0.0585213	0.590958	0.0585213	10.0982	5.63e-24	7.61e-18
chr16	86029348	86029443	2	185220	185221	185220	185222	9.2348	2.59e-20	0.595053	0.0622465	0.595053	0.0622465	9.55962	1.18e-21	1.04e-15			chr21	45149141	45149398	3	525462	525464	525460	525464	8.27075	1.33e-16	0.451747	0.0447404	0.451747	0.0447404	10.0971	5.69e-24	7.7e-18
chr2	25473781	25474327	3	252705	252707	252704	252715	9.82433	8.85e-23	0.577047	0.0603642	0.577047	0.0603642	9.55942	1.18e-21	1.04e-15			chr6	225824	226092	2	675848	675849	675847	675849	9.02351	1.82e-19	0.508939	0.0504069	0.508939	0.0504069	10.0966	5.72e-24	7.73e-18
chr14	38725312	38725656	4	139679	139682	139676	139684	8.22181	2e-16	0.519212	0.0543281	0.519212	0.0543281	9.55697	1.21e-21	1.07e-15			chr11	117280371	117280644	2	164468	164469	164468	164469	10.0964	5.73e-24	0.520036	0.0515071	0.520036	0.0515071	10.0964	5.73e-24	7.75e-18
chr10	48573302	48573444	3	54498	54500	54498	54500	9.55563	1.23e-21	0.551852	0.0577516	0.551852	0.0577516	9.55563	1.23e-21	1.08e-15			chr7	54609953	54609970	3	748373	748375	748370	748378	8.47155	2.42e-17	0.530656	0.0525809	0.530656	0.0525809	10.0922	5.98e-24	8.09e-18
chr8	54163693	54164081	3	451361	451363	451360	451370	8.37723	5.42e-17	0.514997	0.0539	0.514997	0.0539	9.55466	1.24e-21	1.09e-15			chr4	187476326	187476837	8	630545	630552	630543	630554	9.41471	4.74e-21	0.361609	0.0358321	0.361609	0.0358321	10.0918	6.01e-24	8.13e-18
chr15	98503714	98503725	2	165940	165941	165938	165953	5.60804	2.05e-08	0.641396	0.0671465	0.641396	0.0671465	9.55219	1.27e-21	1.12e-15			chr20	33145848	33145872	3	503998	504000	503998	504000	10.0914	6.03e-24	0.591069	0.0585713	0.591069	0.0585713	10.0914	6.03e-24	8.15e-18
chr17	29032975	29033104	2	198027	198028	198026	198029	8.39888	4.51e-17	0.560212	0.0586528	0.560212	0.0586528	9.55132	1.28e-21	1.13e-15			chr3	239207	239214	2	546471	546472	546454	546477	7.06477	1.61e-12	0.601057	0.0595743	0.601057	0.0595743	10.0892	6.17e-24	8.34e-18
chr2	115920764	115921258	3	265272	265274	265272	265274	9.5503	1.29e-21	0.450234	0.0471434	0.450234	0.0471434	9.5503	1.29e-21	1.14e-15			chr15	28212967	28213205	2	268564	268565	268564	268565	-10.0868	6.32e-24	-0.560861	0.0556033	-0.560861	0.0556033	-10.0868	6.32e-24	8.54e-18
chr4	154681323	154681532	2	347974	347975	347970	347975	9.38436	6.33e-21	0.552077	0.0578265	0.552077	0.0578265	9.54714	1.33e-21	1.17e-15			chr2	74726710	74727010	5	453137	453141	453132	453143	8.98855	2.51e-19	0.485794	0.048172	0.485794	0.048172	10.0846	6.46e-24	8.74e-18
chr22	24890690	24891141	9	299605	299613	299604	299617	8.62987	6.14e-18	0.452934	0.0474527	0.452934	0.0474527	9.54496	1.36e-21	1.2e-15			chr5	176874718	176875126	4	673037	673040	673036	673042	7.90331	2.72e-15	0.451853	0.0448113	0.451853	0.0448113	10.0835	6.54e-24	8.84e-18
chr8	55294536	55294882	6	451535	451540	451535	451540	9.5442	1.37e-21	0.424834	0.0445122	0.424834	0.0445122	9.5442	1.37e-21	1.21e-15			chr16	10723613	10723694	2	303673	303674	303673	303674	-10.0808	6.72e-24	-0.470178	0.0466408	-0.470178	0.0466408	-10.0808	6.72e-24	9.08e-18
chr10	131757191	131757695	4	68099	68102	68098	68109	7.79608	6.39e-15	0.506352	0.0530655	0.506352	0.0530655	9.54202	1.4e-21	1.23e-15			chr14	39816487	39816779	3	243405	243407	243405	243407	10.0797	6.79e-24	0.433348	0.0429922	0.433348	0.0429922	10.0797	6.79e-24	9.19e-18
chr3	173115689	173115771	3	327139	327141	327137	327148	7.61857	2.57e-14	0.545022	0.0571261	0.545022	0.0571261	9.54068	1.42e-21	1.25e-15			chr14	79746048	79746056	2	255029	255030	255019	255033	6.98542	2.84e-12	0.556289	0.0551976	0.556289	0.0551976	10.0781	6.9e-24	9.33e-18
chr7	149916616	149917263	4	438019	438022	438019	438022	9.53504	1.5e-21	0.399073	0.0418533	0.399073	0.0418533	9.53504	1.5e-21	1.32e-15			chr8	35092687	35092876	4	788571	788574	788570	788581	9.41385	4.78e-21	0.466322	0.0462741	0.466322	0.0462741	10.0774	6.95e-24	9.41e-18
chr11	15136150	15136380	4	77537	77540	77536	77543	8.36442	6.04e-17	0.544513	0.0571203	0.544513	0.0571203	9.53273	1.53e-21	1.35e-15			chr8	120220292	120220856	8	805017	805024	805011	805025	9.09208	9.72e-20	0.354445	0.0351742	0.354445	0.0351742	10.0768	6.99e-24	9.46e-18
chr11	126873139	126873580	5	98279	98283	98279	98284	9.24711	2.31e-20	0.488787	0.0512907	0.488787	0.0512907	9.52975	1.58e-21	1.39e-15			chr22	31668552	31668786	4	535477	535480	535476	535480	9.15527	5.42e-20	0.484888	0.0481231	0.484888	0.0481231	10.076	7.06e-24	9.54e-18
chr11	68658793	68658836	2	88570	88571	88569	88571	9.52618	1.63e-21	0.65583	0.0688227	0.65583	0.0688227	9.52928	1.58e-21	1.39e-15			chr8	72468820	72468987	2	796428	796429	796427	796429	9.09712	9.28e-20	0.5606	0.0556389	0.5606	0.0556389	10.0757	7.08e-24	9.57e-18
chr7	63386748	63387147	4	425294	425297	425291	425297	9.38308	6.41e-21	0.599835	0.0629533	0.599835	0.0629533	9.52826	1.6e-21	1.41e-15			chr1	209848864	209849445	3	69382	69384	69374	69384	9.91528	3.57e-23	0.415871	0.0412789	0.415871	0.0412789	10.0747	7.15e-24	9.67e-18
chr17	73084263	73084494	4	210062	210065	210056	210065	8.11399	4.9e-16	0.561285	0.0589605	0.561285	0.0589605	9.51967	1.74e-21	1.53e-15			chr14	93897195	93897216	2	258153	258154	258152	258156	7.86506	3.69e-15	0.542942	0.0539073	0.542942	0.0539073	10.0718	7.36e-24	9.96e-18
chr3	14851743	14852659	6	308329	308334	308329	308337	8.01137	1.13e-15	0.380093	0.0399321	0.380093	0.0399321	9.5185	1.76e-21	1.55e-15			chr4	122078167	122078490	3	619559	619561	619559	619561	10.0695	7.53e-24	0.472074	0.0468815	0.472074	0.0468815	10.0695	7.53e-24	1.02e-17
chr12	129337897	129337910	2	121561	121562	121558	121562	9.26976	1.87e-20	0.55474	0.0582935	0.55474	0.0582935	9.51634	1.79e-21	1.58e-15			chr11	57365717	57366425	4	142140	142143	142139	142143	9.67037	4.03e-22	0.378518	0.0375978	0.378518	0.0375978	10.0675	7.69e-24	1.04e-17
chr7	32110523	32111068	8	421396	421403	421394	421406	8.40036	4.45e-17	0.404314	0.0424955	0.404314	0.0424955	9.51428	1.83e-21	1.61e-15			chr10	11059183	11059290	2	86197	86198	86197	86204	7.96416	1.66e-15	0.533015	0.0529503	0.533015	0.0529503	10.0663	7.78e-24	1.05e-17
chr9	136243548	136243698	2	470964	470965	470964	470965	9.50853	1.93e-21	0.571519	0.060106	0.571519	0.060106	9.50853	1.93e-21	1.7e-15			chr11	117069788	117069966	6	164302	164307	164301	164309	-9.78998	1.24e-22	-0.58258	0.0578788	-0.58258	0.0578788	-10.0655	7.85e-24	1.06e-17
chr13	112720565	112721325	3	134365	134367	134361	134383	6.3929	1.63e-10	0.530086	0.0557492	0.530086	0.0557492	9.50839	1.94e-21	1.7e-15			chr8	124194624	124194770	2	805930	805931	805926	805941	7.71776	1.18e-14	0.548972	0.0545406	0.548972	0.0545406	10.0654	7.86e-24	1.06e-17
chr11	3601547	3602584	4	75068	75071	75068	75071	9.50832	1.94e-21	0.412709	0.043405	0.412709	0.043405	9.50832	1.94e-21	1.71e-15			chr19	16553711	16553751	2	406473	406474	406473	406475	8.71459	2.92e-18	0.567611	0.0563965	0.567611	0.0563965	10.0647	7.92e-24	1.07e-17
chr9	134407002	134407190	3	470554	470556	470554	470556	9.50803	1.94e-21	0.479703	0.0504524	0.479703	0.0504524	9.50803	1.94e-21	1.71e-15			chr11	66034681	66034926	6	148633	148638	148633	148659	5.71953	1.07e-08	0.433234	0.0430455	0.433234	0.0430455	10.0646	7.92e-24	1.07e-17
chr11	7272867	7274234	10	75996	76005	75996	76005	9.50781	1.95e-21	0.41573	0.0437251	0.41573	0.0437251	9.50781	1.95e-21	1.71e-15			chr18	28622813	28623060	7	382562	382568	382553	382570	8.76193	1.92e-18	0.371473	0.0369242	0.371473	0.0369242	10.0604	8.26e-24	1.12e-17
chr15	42349113	42349787	5	155628	155632	155628	155632	9.50379	2.02e-21	0.404631	0.0425757	0.404631	0.0425757	9.50379	2.02e-21	1.78e-15			chr16	85964073	85964550	3	327907	327909	327907	327909	10.0504	9.15e-24	0.488586	0.0486136	0.488586	0.0486136	10.0504	9.15e-24	1.24e-17
chr19	44860658	44860820	2	240273	240274	240273	240277	8.98315	2.63e-19	0.565624	0.0595333	0.565624	0.0595333	9.50098	2.08e-21	1.83e-15			chr8	110987946	110988071	2	803856	803857	803855	803860	7.9824	1.44e-15	0.543669	0.0541098	0.543669	0.0541098	10.0475	9.42e-24	1.27e-17
chr17	79360405	79360456	2	214441	214442	214441	214442	9.5001	2.1e-21	0.587053	0.0617944	0.587053	0.0617944	9.5001	2.1e-21	1.85e-15			chr3	156782166	156782522	3	584043	584045	584043	584045	10.0433	9.83e-24	0.484237	0.0482149	0.484237	0.0482149	10.0433	9.83e-24	1.33e-17
chr8	125985846	125985883	2	458271	458272	458265	458272	9.27476	1.78e-20	0.626825	0.0659842	0.626825	0.0659842	9.49963	2.11e-21	1.85e-15			chr15	31523177	31523257	4	269486	269489	269486	269491	-9.89226	4.5e-23	-0.462013	0.0460071	-0.462013	0.0460071	-10.0422	9.94e-24	1.34e-17
chr3	46853631	46853910	3	312274	312276	312274	312281	8.08818	6.06e-16	0.562709	0.059246	0.562709	0.059246	9.49784	2.14e-21	1.89e-15			chr19	47617278	47617301	2	421139	421140	421138	421140	8.91881	4.71e-19	0.567543	0.056537	0.567543	0.056537	10.0384	1.03e-23	1.4e-17
chr11	2161133	2161314	4	73712	73715	73700	73745	5.59295	2.23e-08	0.498604	0.0525093	0.498604	0.0525093	9.49553	2.19e-21	1.93e-15			chr15	30114291	30114867	8	269101	269108	269101	269113	9.69238	3.25e-22	0.349801	0.0348637	0.349801	0.0348637	10.0334	1.09e-23	1.47e-17
chr7	95025855	95025905	2	429278	429279	429272	429292	7.68109	1.58e-14	0.574421	0.0605029	0.574421	0.0605029	9.49411	2.22e-21	1.96e-15			chr17	46622022	46622154	3	358001	358003	357996	358011	7.94388	1.96e-15	0.479908	0.0478378	0.479908	0.0478378	10.032	1.1e-23	1.49e-17
chr1	220101725	220102013	6	41542	41547	41539	41551	9.34682	9.03e-21	0.45045	0.0474558	0.45045	0.0474558	9.49201	2.27e-21	2e-15			chr17	1106984	1107460	4	334270	334273	334268	334273	9.83697	7.8e-23	0.430951	0.0429589	0.430951	0.0429589	10.0317	1.11e-23	1.5e-17
chr19	52222698	52223099	2	244445	244446	244443	244446	8.60525	7.61e-18	0.571847	0.0602557	0.571847	0.0602557	9.49034	2.3e-21	2.03e-15			chr6	159360209	159360984	5	724631	724635	724629	724635	9.7544	1.77e-22	0.481277	0.0479758	0.481277	0.0479758	10.0317	1.11e-23	1.5e-17
chr2	238395764	238395947	5	280196	280200	280196	280201	9.26307	1.99e-20	0.435748	0.0459289	0.435748	0.0459289	9.48744	2.37e-21	2.08e-15			chr2	98928447	98928898	4	457763	457766	457762	457766	9.51776	1.77e-21	0.552444	0.0550805	0.552444	0.0550805	10.0298	1.13e-23	1.53e-17
chr5	60994303	60994693	2	359124	359125	359124	359125	-9.48564	2.41e-21	-0.506859	0.0534344	-0.506859	0.0534344	-9.48564	2.41e-21	2.12e-15			chr17	7018066	7018256	3	338663	338665	338660	338668	5.89397	3.77e-09	0.490044	0.0488616	0.490044	0.0488616	10.0292	1.13e-23	1.53e-17
chr6	78172192	78172691	3	400164	400166	400164	400175	8.70956	3.05e-18	0.515503	0.0543461	0.515503	0.0543461	9.48556	2.41e-21	2.12e-15			chr19	16556657	16556977	2	406477	406478	406476	406478	9.93974	2.8e-23	0.517528	0.0516084	0.517528	0.0516084	10.028	1.15e-23	1.55e-17
chr3	75955844	75956295	3	317415	317417	317415	317417	9.48238	2.49e-21	0.453834	0.0478607	0.453834	0.0478607	9.48238	2.49e-21	2.19e-15			chr19	55791920	55791950	3	427985	427987	427985	427991	8.86723	7.5e-19	0.523932	0.0522903	0.523932	0.0522903	10.0197	1.25e-23	1.69e-17
chr1	214926917	214926946	2	41195	41196	41194	41196	8.63444	5.9e-18	0.569995	0.0601144	0.569995	0.0601144	9.48184	2.5e-21	2.2e-15			chr4	128544032	128544375	2	620459	620460	620458	620464	8.42185	3.71e-17	0.505638	0.0504655	0.505638	0.0504655	10.0195	1.25e-23	1.69e-17
chr20	62085389	62086195	5	292562	292566	292562	292566	9.47862	2.58e-21	0.404135	0.0426365	0.404135	0.0426365	9.47862	2.58e-21	2.27e-15			chr3	24536889	24537792	11	552719	552729	552704	552729	9.10483	8.64e-20	0.284954	0.0284438	0.284954	0.0284438	10.0182	1.27e-23	1.72e-17
chr2	115919785	115919829	2	265266	265267	265262	265268	8.53979	1.34e-17	0.598363	0.0631401	0.598363	0.0631401	9.47675	2.62e-21	2.31e-15			chr1	45308298	45308642	6	28648	28653	28648	28653	10.0173	1.28e-23	0.337198	0.0336615	0.337198	0.0336615	10.0173	1.28e-23	1.73e-17
chr2	154729622	154729995	4	269284	269287	269281	269289	8.30991	9.58e-17	0.481916	0.0508633	0.481916	0.0508633	9.47473	2.67e-21	2.35e-15			chr6	33160156	33160192	2	696466	696467	696464	696497	6.61052	3.83e-11	0.572792	0.0571983	0.572792	0.0571983	10.0141	1.32e-23	1.79e-17
chr1	32930375	32931323	11	14470	14480	14470	14480	9.4728	2.72e-21	0.370181	0.0390783	0.370181	0.0390783	9.4728	2.72e-21	2.4e-15			chr11	69231741	69232119	3	151606	151608	151606	151608	10.0086	1.4e-23	0.468296	0.0467895	0.468296	0.0467895	10.0086	1.4e-23	1.89e-17
chr10	95361208	95361342	3	60577	60579	60573	60580	8.99488	2.36e-19	0.545027	0.057538	0.545027	0.057538	9.47248	2.73e-21	2.41e-15			chr5	135364580	135364970	4	659276	659279	659269	659281	8.49438	1.99e-17	0.45834	0.0458011	0.45834	0.0458011	10.0072	1.42e-23	1.92e-17
chr8	49293005	49293457	3	450923	450925	450919	450926	7.97459	1.53e-15	0.52536	0.055463	0.52536	0.055463	9.47225	2.74e-21	2.41e-15			chr19	37742834	37742956	3	413996	413998	413992	413998	7.71813	1.18e-14	0.515468	0.0515116	0.515468	0.0515116	10.0068	1.42e-23	1.92e-17
chr6	80247134	80247344	7	400281	400287	400278	400288	8.77083	1.77e-18	0.431732	0.0455787	0.431732	0.0455787	9.47224	2.74e-21	2.41e-15			chr3	124931727	124931736	2	575050	575051	575048	575056	8.9344	4.09e-19	0.578732	0.0578358	0.578732	0.0578358	10.0065	1.43e-23	1.93e-17
chr19	694837	695083	2	223132	223133	223132	223137	7.08937	1.35e-12	0.587785	0.0620547	0.587785	0.0620547	9.47206	2.74e-21	2.42e-15			chr6	32549283	32550067	5	695102	695106	695102	695106	10.0059	1.44e-23	0.301103	0.0300925	0.301103	0.0300925	10.0059	1.44e-23	1.94e-17
chr16	4714647	4714815	4	172044	172047	172041	172047	9.06975	1.19e-19	0.499576	0.0527444	0.499576	0.0527444	9.47164	2.75e-21	2.43e-15			chr3	2140256	2141304	4	546592	546595	546590	546600	8.43285	3.37e-17	0.422497	0.0422296	0.422497	0.0422296	10.0048	1.45e-23	1.96e-17
chr15	65648254	65648312	2	159313	159314	159312	159314	9.33848	9.77e-21	0.557245	0.0588348	0.557245	0.0588348	9.47136	2.76e-21	2.43e-15			chr11	68079135	68079686	4	150706	150709	150706	150709	10.0045	1.46e-23	0.399358	0.039918	0.399358	0.039918	10.0045	1.46e-23	1.97e-17
chr2	173293182	173294093	5	271135	271139	271134	271139	8.33301	7.88e-17	0.521049	0.0550282	0.521049	0.0550282	9.46876	2.83e-21	2.49e-15			chr4	187645120	187645132	2	630681	630682	630678	630692	6.74617	1.52e-11	0.580137	0.058002	0.580137	0.058002	10.002	1.49e-23	2.02e-17
chr18	5543271	5543801	3	217217	217219	217217	217229	8.12311	4.54e-16	0.512655	0.0541492	0.512655	0.0541492	9.46745	2.87e-21	2.52e-15			chr6	18123047	18123224	4	682258	682261	682252	682264	7.31683	2.54e-13	0.440668	0.0440641	0.440668	0.0440641	10.0006	1.51e-23	2.05e-17
chr9	132245453	132245624	2	470062	470063	470061	470063	9.05388	1.38e-19	0.554477	0.0585704	0.554477	0.0585704	9.46685	2.88e-21	2.54e-15			chr8	65282507	65282946	2	794859	794860	794857	794863	8.17318	3e-16	0.524929	0.0524958	0.524929	0.0524958	9.99944	1.53e-23	2.07e-17
chr6	106433444	106433985	3	402308	402310	402308	402312	9.182	4.23e-20	0.516941	0.0546077	0.516941	0.0546077	9.46645	2.9e-21	2.55e-15			chr7	2802778	2802953	3	733955	733957	733951	733962	7.7212	1.15e-14	0.532085	0.0532228	0.532085	0.0532228	9.99732	1.57e-23	2.12e-17
chr10	109674297	109674963	5	63960	63964	63960	63965	8.79152	1.48e-18	0.453285	0.0478863	0.453285	0.0478863	9.46585	2.91e-21	2.56e-15			chr8	106330885	106331166	3	803135	803137	803131	803144	8.76745	1.83e-18	0.46295	0.0463116	0.46295	0.0463116	9.99642	1.58e-23	2.14e-17
chr11	79147752	79148502	4	91779	91782	91779	91803	6.90305	5.09e-12	0.43997	0.0464811	0.43997	0.0464811	9.46558	2.92e-21	2.57e-15			chr2	213403315	213403321	2	482379	482380	482377	482389	6.16059	7.25e-10	0.568936	0.0569268	0.568936	0.0569268	9.99416	1.62e-23	2.19e-17
chr2	133174117	133174635	4	267783	267786	267778	267786	9.2011	3.54e-20	0.437737	0.0462498	0.437737	0.0462498	9.46464	2.95e-21	2.59e-15			chr17	7942406	7942743	3	340063	340065	340058	340065	9.30376	1.36e-20	0.509437	0.0509933	0.509437	0.0509933	9.99028	1.68e-23	2.27e-17
chr3	15902307	15902540	3	308547	308549	308547	308549	9.45899	3.11e-21	0.531431	0.0561826	0.531431	0.0561826	9.45899	3.11e-21	2.74e-15			chr22	31089987	31090071	2	535101	535102	535101	535103	8.73623	2.41e-18	0.520489	0.0521344	0.520489	0.0521344	9.9836	1.8e-23	2.43e-17
chr3	74663689	74664098	3	317283	317285	317278	317286	8.57841	9.62e-18	0.511575	0.0540869	0.511575	0.0540869	9.4584	3.13e-21	2.75e-15			chr6	32155082	32155141	3	694532	694534	694523	694537	7.57325	3.64e-14	0.486704	0.0487775	0.486704	0.0487775	9.97805	1.9e-23	2.57e-17
chr19	12167295	12167313	2	230511	230512	230509	230512	7.92311	2.32e-15	0.581411	0.0614725	0.581411	0.0614725	9.45807	3.14e-21	2.76e-15			chr19	39755575	39755901	2	415403	415404	415403	415406	9.44908	3.42e-21	0.521001	0.0522154	0.521001	0.0522154	9.97791	1.9e-23	2.58e-17
chr5	178004012	178004685	4	374547	374550	374546	374550	9.45194	3.33e-21	0.469612	0.0496568	0.469612	0.0496568	9.45716	3.16e-21	2.79e-15			chr17	4621205	4621252	3	337154	337156	337154	337156	9.97698	1.92e-23	0.545388	0.0546647	0.545388	0.0546647	9.97698	1.92e-23	2.6e-17
chr4	184826423	184826443	2	350250	350251	350244	350257	6.52187	6.94e-11	0.621111	0.0656776	0.621111	0.0656776	9.45697	3.17e-21	2.79e-15			chr5	141338444	141338604	2	662803	662804	662803	662806	7.52786	5.16e-14	0.562284	0.0563774	0.562284	0.0563774	9.97357	1.99e-23	2.69e-17
chr1	57043571	57044267	3	20727	20729	20727	20730	9.44608	3.52e-21	0.443497	0.0469237	0.443497	0.0469237	9.45145	3.34e-21	2.94e-15			chr16	89601126	89601214	2	332193	332194	332192	332194	9.77438	1.45e-22	0.543692	0.0545175	0.543692	0.0545175	9.97279	2.01e-23	2.71e-17
chr1	200004529	200004757	5	37674	37678	37671	37678	7.48371	7.23e-14	0.457427	0.0484092	0.457427	0.0484092	9.44917	3.42e-21	3.01e-15			chr16	4103167	4103533	4	301639	301642	301636	301642	9.22604	2.81e-20	0.473419	0.0474865	0.473419	0.0474865	9.96956	2.07e-23	2.8e-17
chr13	112717207	112717484	3	134355	134357	134352	134358	7.41219	1.24e-13	0.529051	0.0559954	0.529051	0.0559954	9.44813	3.45e-21	3.04e-15			chr9	20340405	20340988	3	817843	817845	817843	817845	9.96868	2.09e-23	0.472747	0.0474232	0.472747	0.0474232	9.96868	2.09e-23	2.83e-17
chr2	236923322	236923454	2	279806	279807	279806	279808	9.2696	1.87e-20	0.6114	0.0647135	0.6114	0.0647135	9.4478	3.46e-21	3.05e-15			chr21	40145361	40145404	2	522973	522974	522973	522974	-9.96581	2.15e-23	-0.561661	0.0563588	-0.561661	0.0563588	-9.96581	2.15e-23	2.91e-17
chr19	42894425	42894499	2	239651	239652	239651	239654	9.18187	4.24e-20	0.591099	0.0625766	0.591099	0.0625766	9.44601	3.52e-21	3.1e-15			chr8	11415543	11415578	2	781631	781632	781631	781633	9.52054	1.72e-21	0.564307	0.0566353	0.564307	0.0566353	9.96387	2.19e-23	2.97e-17
chr6	21664778	21665155	2	379847	379848	379846	379848	8.34101	7.37e-17	0.550062	0.0582382	0.550062	0.0582382	9.44504	3.55e-21	3.13e-15			chr3	46411369	46411541	4	558313	558316	558313	558316	-9.96238	2.23e-23	-0.42348	0.0425079	-0.42348	0.0425079	-9.96238	2.23e-23	3.01e-17
chr7	150497157	150497346	2	438283	438284	438281	438295	7.1273	1.02e-12	0.54837	0.0580639	0.54837	0.0580639	9.44425	3.58e-21	3.15e-15			chr6	17101478	17102945	14	681997	682010	681997	682010	9.95993	2.28e-23	0.247735	0.0248732	0.247735	0.0248732	9.95993	2.28e-23	3.09e-17
chr7	71217320	71217765	3	426253	426255	426253	426255	9.44333	3.61e-21	0.466329	0.0493818	0.466329	0.0493818	9.44333	3.61e-21	3.18e-15			chr8	16043667	16043912	2	782622	782623	782622	782623	-9.9597	2.29e-23	-0.55041	0.0552637	-0.55041	0.0552637	-9.9597	2.29e-23	3.09e-17
chr19	58400494	58400574	4	247569	247572	247564	247572	7.94995	1.87e-15	0.567124	0.0600576	0.567124	0.0600576	9.443	3.62e-21	3.19e-15			chr2	71205891	71206528	4	451573	451576	451563	451576	9.66065	4.43e-22	0.395844	0.039745	0.395844	0.039745	9.9596	2.29e-23	3.1e-17
chr6	168841653	168842491	6	411131	411136	411126	411138	7.78194	7.14e-15	0.430177	0.0455643	0.430177	0.0455643	9.44108	3.69e-21	3.25e-15			chr19	53811826	53811940	2	426207	426208	426206	426209	9.79304	1.21e-22	0.520416	0.0522646	0.520416	0.0522646	9.95733	2.34e-23	3.17e-17
chr6	32185105	32185340	3	391003	391005	390993	391005	-6.0084	1.87e-09	-0.488076	0.0517363	-0.488076	0.0517363	-9.43393	3.95e-21	3.48e-15			chr17	1645410	1645925	4	334895	334898	334895	334898	-9.95269	2.45e-23	-0.406758	0.0408691	-0.406758	0.0408691	-9.95269	2.45e-23	3.32e-17
chr1	37498900	37499649	5	15689	15693	15686	15693	8.16554	3.2e-16	0.427639	0.0453399	0.427639	0.0453399	9.43183	4.03e-21	3.55e-15			chr7	8302251	8302271	2	737036	737037	737033	737040	7.80457	5.97e-15	0.585128	0.0588013	0.585128	0.0588013	9.95094	2.5e-23	3.38e-17
chr2	102867420	102868023	5	263575	263579	263574	263579	8.99185	2.43e-19	0.416789	0.044193	0.416789	0.044193	9.43111	4.06e-21	3.57e-15			chr5	80529121	80529340	5	649107	649111	649106	649111	9.52797	1.6e-21	0.49973	0.0502205	0.49973	0.0502205	9.95073	2.5e-23	3.39e-17
chr1	65991176	65991765	5	21849	21853	21849	21853	9.43032	4.09e-21	0.448637	0.0475739	0.448637	0.0475739	9.43032	4.09e-21	3.6e-15			chr2	162270889	162270993	2	471444	471445	471444	471445	9.95059	2.51e-23	0.503019	0.0505517	0.503019	0.0505517	9.95059	2.51e-23	3.39e-17
chr18	7566258	7566558	2	217353	217354	217353	217356	9.33594	1e-20	0.513996	0.0545052	0.513996	0.0545052	9.43022	4.09e-21	3.6e-15			chr15	74218697	74218733	2	284174	284175	284170	284181	7.58786	3.25e-14	0.593024	0.0595972	0.593024	0.0595972	9.95054	2.51e-23	3.39e-17
chr5	178322752	178322770	2	374653	374654	374653	374657	9.36979	7.27e-21	0.6284	0.0666406	0.6284	0.0666406	9.42968	4.11e-21	3.62e-15			chr19	58570319	58571052	11	430024	430034	430024	430034	9.95039	2.51e-23	0.301711	0.0303215	0.301711	0.0303215	9.95039	2.51e-23	3.4e-17
chr1	119535693	119535986	4	27817	27820	27817	27821	8.76239	1.91e-18	0.484549	0.051399	0.484549	0.051399	9.42722	4.21e-21	3.71e-15			chr9	124989408	124990456	8	831705	831712	831700	831726	8.04494	8.63e-16	0.511906	0.0514783	0.511906	0.0514783	9.94412	2.68e-23	3.62e-17
chr19	38042418	38042472	2	237340	237341	237335	237341	8.11276	4.95e-16	0.564369	0.0598746	0.564369	0.0598746	9.42585	4.27e-21	3.76e-15			chr21	35898975	35899082	2	521452	521453	521451	521457	-7.88017	3.27e-15	-0.609955	0.0613518	-0.609955	0.0613518	-9.94192	2.74e-23	3.7e-17
chr12	132905735	132906443	5	123371	123375	123370	123375	8.89474	5.86e-19	0.45658	0.0484422	0.45658	0.0484422	9.42527	4.29e-21	3.78e-15			chr8	126518427	126518837	2	806967	806968	806967	806968	9.93615	2.9e-23	0.552734	0.0556286	0.552734	0.0556286	9.93615	2.9e-23	3.92e-17
chr2	20068484	20068871	3	251871	251873	251870	251874	9.10291	8.79e-20	0.503097	0.0533894	0.503097	0.0533894	9.42316	4.38e-21	3.85e-15			chr7	5536984	5537126	3	735690	735692	735689	735692	9.85812	6.32e-23	0.507593	0.0510913	0.507593	0.0510913	9.93502	2.93e-23	3.96e-17
chr1	242687412	242687465	2	45514	45515	45513	45516	8.07661	6.66e-16	0.57536	0.0610588	0.57536	0.0610588	9.42304	4.38e-21	3.86e-15			chr17	8803989	8804279	2	340815	340816	340815	340816	9.93376	2.97e-23	0.535925	0.0539499	0.535925	0.0539499	9.93376	2.97e-23	4.01e-17
chr7	27225299	27225733	11	420407	420417	420391	420419	5.77948	7.49e-09	0.387886	0.0411932	0.387886	0.0411932	9.41626	4.67e-21	4.12e-15			chr7	105319558	105320151	6	760996	761001	760996	761001	9.93054	3.07e-23	0.483099	0.0486478	0.483099	0.0486478	9.93054	3.07e-23	4.15e-17
chr9	1042202	1042970	5	463415	463419	463415	463419	9.41369	4.79e-21	0.380058	0.0403729	0.380058	0.0403729	9.41369	4.79e-21	4.22e-15			chr11	131780334	131781260	12	170895	170906	170893	170906	9.72447	2.37e-22	0.280336	0.028231	0.280336	0.028231	9.93009	3.08e-23	4.17e-17
chr6	152958462	152959047	10	407830	407839	407830	407839	9.41314	4.82e-21	0.417174	0.0443183	0.417174	0.0443183	9.41314	4.82e-21	4.24e-15			chr19	55477755	55477810	3	427680	427682	427677	427683	9.82999	8.36e-23	0.608574	0.0612989	0.608574	0.0612989	9.92798	3.15e-23	4.25e-17
chr2	70312492	70312615	2	258937	258938	258937	258938	9.41304	4.82e-21	0.626069	0.0665108	0.626069	0.0665108	9.41304	4.82e-21	4.24e-15			chr10	128076936	128077323	8	118572	118579	118571	118581	9.42091	4.47e-21	0.409934	0.0412998	0.409934	0.0412998	9.92583	3.21e-23	4.35e-17
chr8	47529015	47529280	2	450693	450694	450693	450695	8.24492	1.65e-16	0.607497	0.0645474	0.607497	0.0645474	9.41164	4.88e-21	4.3e-15			chr16	82687325	82687417	2	325703	325704	325703	325705	-9.16329	5.03e-20	-0.526003	0.0530004	-0.526003	0.0530004	-9.92451	3.26e-23	4.4e-17
chr6	32009283	32009422	2	389724	389725	389724	389725	-9.41142	4.89e-21	-0.59496	0.0632168	-0.59496	0.0632168	-9.41142	4.89e-21	4.31e-15			chr7	130636436	130636860	2	766156	766157	766156	766157	-9.92365	3.29e-23	-0.555383	0.0559656	-0.555383	0.0559656	-9.92365	3.29e-23	4.44e-17
chr17	21220141	21220411	3	196628	196630	196627	196630	8.85915	8.06e-19	0.592397	0.0629468	0.592397	0.0629468	9.41107	4.91e-21	4.32e-15			chr1	115881130	115881132	2	45615	45616	45609	45618	8.81434	1.2e-18	0.573783	0.0578222	0.573783	0.0578222	9.92324	3.3e-23	4.46e-17
chr6	31468599	31468622	2	387459	387460	387456	387460	-8.04231	8.82e-16	-0.636915	0.0676825	-0.636915	0.0676825	-9.41034	4.95e-21	4.35e-15			chr14	36986363	36990409	28	242725	242752	242725	242757	9.83981	7.59e-23	0.238355	0.0240224	0.238355	0.0240224	9.9222	3.33e-23	4.51e-17
chr2	106681945	106682331	5	264049	264053	264047	264054	8.13116	4.25e-16	0.464085	0.0493218	0.464085	0.0493218	9.40933	4.99e-21	4.4e-15			chr2	202047246	202047473	3	479827	479829	479827	479829	9.92216	3.33e-23	0.506296	0.0510268	0.506296	0.0510268	9.92216	3.33e-23	4.51e-17
chr1	223538174	223538334	2	42072	42073	42072	42078	7.7028	1.33e-14	0.566072	0.0601724	0.566072	0.0601724	9.40751	5.08e-21	4.47e-15			chr17	80337600	80337729	3	376062	376064	376062	376064	9.91913	3.44e-23	0.510571	0.0514733	0.510571	0.0514733	9.91913	3.44e-23	4.65e-17
chr7	22767384	22767571	3	419248	419250	419243	419250	10.26	1.07e-24	0.521312	0.0554177	0.521312	0.0554177	9.40697	5.11e-21	4.5e-15			chr4	156680050	156680207	3	625177	625179	625173	625186	7.81811	5.36e-15	0.485043	0.0489141	0.485043	0.0489141	9.91622	3.54e-23	4.79e-17
chr3	139257713	139258295	7	323772	323778	323772	323786	7.15366	8.45e-13	0.417753	0.0444282	0.417753	0.0444282	9.40287	5.31e-21	4.67e-15			chr13	111061859	111062287	5	233291	233295	233291	233295	9.91548	3.57e-23	0.475311	0.0479363	0.475311	0.0479363	9.91548	3.57e-23	4.82e-17
chr19	41531916	41531976	2	238959	238960	238958	238960	9.19572	3.72e-20	0.565762	0.0601843	0.565762	0.0601843	9.4005	5.43e-21	4.78e-15			chr22	34316316	34316655	3	536440	536442	536440	536443	8.77888	1.65e-18	0.409773	0.0413394	0.409773	0.0413394	9.91242	3.68e-23	4.97e-17
chr2	74669375	74669387	3	260111	260113	260103	260114	7.52937	5.1e-14	0.618542	0.0658017	0.618542	0.0658017	9.40009	5.45e-21	4.8e-15			chr21	43619310	43619559	3	524319	524321	524319	524321	9.91006	3.76e-23	0.406329	0.0410017	0.406329	0.0410017	9.91006	3.76e-23	5.09e-17
chr2	242139599	242139924	3	282145	282147	282145	282147	9.39774	5.57e-21	0.548029	0.058315	0.548029	0.058315	9.39774	5.57e-21	4.91e-15			chr17	79225757	79225974	3	374214	374216	374212	374216	-8.56228	1.11e-17	-0.56249	0.0567662	-0.56249	0.0567662	-9.90888	3.81e-23	5.15e-17
chr8	1949246	1949342	3	443987	443989	443987	443989	9.39771	5.58e-21	0.532108	0.0566211	0.532108	0.0566211	9.39771	5.58e-21	4.91e-15			chr10	106081758	106082537	3	112334	112336	112334	112336	9.90215	4.07e-23	0.482764	0.0487535	0.482764	0.0487535	9.90215	4.07e-23	5.51e-17
chr22	38863605	38863644	2	302296	302297	302295	302302	7.27888	3.37e-13	0.573684	0.0610468	0.573684	0.0610468	9.39745	5.59e-21	4.92e-15			chr17	38490228	38490520	2	352258	352259	352258	352259	9.90161	4.1e-23	0.568217	0.0573863	0.568217	0.0573863	9.90161	4.1e-23	5.54e-17
chr18	11148914	11150043	8	217645	217652	217639	217652	8.7615	1.93e-18	0.394856	0.042026	0.394856	0.042026	9.39552	5.69e-21	5.01e-15			chr22	43409559	43409880	2	541693	541694	541693	541694	9.89984	4.17e-23	0.555408	0.0561027	0.555408	0.0561027	9.89984	4.17e-23	5.64e-17
chr19	859680	859983	2	223333	223334	223328	223334	8.31266	9.36e-17	0.558339	0.059429	0.558339	0.059429	9.39506	5.72e-21	5.04e-15			chr1	16553456	16553549	2	12197	12198	12194	12198	8.92198	4.58e-19	0.47603	0.0480948	0.47603	0.0480948	9.89775	4.26e-23	5.76e-17
chr11	100557996	100558647	5	93371	93375	93368	93375	8.80999	1.25e-18	0.38979	0.0414967	0.38979	0.0414967	9.39328	5.82e-21	5.12e-15			chr19	29218101	29218262	2	410396	410397	410395	410401	11.252	2.26e-29	0.618485	0.0625005	0.618485	0.0625005	9.89567	4.35e-23	5.88e-17
chr2	121100727	121101047	2	265845	265846	265845	265848	7.72947	1.08e-14	0.512122	0.0545246	0.512122	0.0545246	9.3925	5.86e-21	5.16e-15			chr16	69362629	69362644	2	320936	320937	320936	320937	9.89529	4.36e-23	0.564703	0.0570679	0.564703	0.0570679	9.89529	4.36e-23	5.9e-17
chr1	32827389	32828016	9	14434	14442	14433	14443	8.52969	1.47e-17	0.412148	0.0438834	0.412148	0.0438834	9.39187	5.89e-21	5.19e-15			chr8	12613840	12613847	2	782219	782220	782213	782220	8.02364	1.03e-15	0.536935	0.0542967	0.536935	0.0542967	9.88891	4.65e-23	6.29e-17
chr4	183061840	183062460	6	349867	349872	349866	349881	9.08599	1.03e-19	0.406232	0.0432551	0.406232	0.0432551	9.39154	5.91e-21	5.21e-15			chr22	43543948	43544017	2	541829	541830	541829	541830	9.88829	4.68e-23	0.508332	0.0514075	0.508332	0.0514075	9.88829	4.68e-23	6.33e-17
chr6	31275881	31276434	8	387166	387173	387154	387180	9.67018	4.04e-22	0.457998	0.0487691	0.457998	0.0487691	9.39116	5.93e-21	5.23e-15			chr1	193155783	193156242	3	63660	63662	63660	63662	9.88822	4.68e-23	0.486929	0.0492434	0.486929	0.0492434	9.88822	4.68e-23	6.33e-17
chr11	82443961	82444946	4	91867	91870	91864	91872	8.16276	3.27e-16	0.463367	0.0493451	0.463367	0.0493451	9.39033	5.98e-21	5.27e-15			chr21	43372922	43373760	6	524131	524136	524130	524138	9.17146	4.67e-20	0.362199	0.0366344	0.362199	0.0366344	9.88687	4.75e-23	6.42e-17
chr10	23480803	23481421	5	51500	51504	51493	51508	8.68135	3.91e-18	0.445277	0.0474256	0.445277	0.0474256	9.38897	6.06e-21	5.33e-15			chr16	65155141	65157054	10	318210	318219	318210	318220	9.48158	2.5e-21	0.340133	0.0344032	0.340133	0.0344032	9.88666	4.76e-23	6.43e-17
chr14	38052884	38053308	2	139555	139556	139554	139561	7.27157	3.55e-13	0.562793	0.0599548	0.562793	0.0599548	9.38696	6.18e-21	5.44e-15			chr9	116111618	116111674	2	829759	829760	829759	829761	9.55066	1.29e-21	0.524644	0.0530665	0.524644	0.0530665	9.88653	4.76e-23	6.44e-17
chr1	243645911	243646235	2	45600	45601	45600	45606	9.05098	1.42e-19	0.549446	0.0585345	0.549446	0.0585345	9.38671	6.19e-21	5.45e-15			chr1	53527424	53527592	5	31475	31479	31475	31482	8.69272	3.54e-18	0.471947	0.0477371	0.471947	0.0477371	9.88637	4.77e-23	6.45e-17
chr2	47054833	47055138	3	256220	256222	256220	256222	-9.38629	6.21e-21	-0.534886	0.0569858	-0.534886	0.0569858	-9.38629	6.21e-21	5.47e-15			chr1	246271796	246272010	3	80386	80388	80384	80388	8.71269	2.97e-18	0.393518	0.0398215	0.393518	0.0398215	9.88203	4.98e-23	6.74e-17
chr11	71150247	71150315	2	89692	89693	89692	89693	-9.3862	6.22e-21	-0.449805	0.047922	-0.449805	0.047922	-9.3862	6.22e-21	5.48e-15			chr3	126946036	126946312	2	576023	576024	576023	576024	9.87909	5.13e-23	0.607117	0.0614547	0.607117	0.0614547	9.87909	5.13e-23	6.94e-17
chr19	1648682	1649123	2	224351	224352	224351	224352	-9.38477	6.31e-21	-0.561141	0.0597927	-0.561141	0.0597927	-9.38477	6.31e-21	5.55e-15			chr17	62778162	62778413	6	364486	364491	364485	364491	9.74325	1.97e-22	0.357457	0.0361926	0.357457	0.0361926	9.87653	5.26e-23	7.12e-17
chr2	160919462	160919532	2	269749	269750	269738	269750	7.5831	3.37e-14	0.552515	0.0588779	0.552515	0.0588779	9.38409	6.35e-21	5.59e-15			chr4	171011497	171011502	2	627238	627239	627230	627245	7.80934	5.75e-15	0.576988	0.0584208	0.576988	0.0584208	9.8764	5.27e-23	7.13e-17
chr2	14774902	14775199	4	251417	251420	251411	251421	8.02074	1.05e-15	0.490621	0.0522828	0.490621	0.0522828	9.384	6.35e-21	5.59e-15			chr11	62104662	62104674	2	144510	144511	144510	144515	7.33177	2.27e-13	0.556592	0.0563702	0.556592	0.0563702	9.87386	5.4e-23	7.31e-17
chr7	136553882	136553884	2	435964	435965	435951	435969	4.18949	2.8e-05	0.626542	0.0667742	0.626542	0.0667742	9.383	6.41e-21	5.65e-15			chr12	129338534	129338870	4	212660	212663	212659	212664	8.53214	1.44e-17	0.471952	0.0477983	0.471952	0.0477983	9.87382	5.41e-23	7.31e-17
chr21	31312328	31312333	2	293857	293858	293850	293861	8.46431	2.58e-17	0.611185	0.0651386	0.611185	0.0651386	9.38284	6.42e-21	5.65e-15			chr6	30070342	30070348	2	688328	688329	688322	688330	7.9044	2.69e-15	0.577019	0.05844	0.577019	0.05844	9.8737	5.41e-23	7.32e-17
chr6	43043691	43043831	4	397069	397072	397069	397072	9.38277	6.43e-21	0.453813	0.0483667	0.453813	0.0483667	9.38277	6.43e-21	5.66e-15			chr1	23887324	23887514	2	16559	16560	16559	16562	9.51587	1.8e-21	0.521391	0.0528102	0.521391	0.0528102	9.87292	5.46e-23	7.38e-17
chr4	30723290	30723855	3	338052	338054	338052	338055	9.19078	3.9e-20	0.513835	0.0547857	0.513835	0.0547857	9.37901	6.66e-21	5.86e-15			chr1	6188120	6188136	2	5909	5910	5906	5910	9.19794	3.65e-20	0.600663	0.0608569	0.600663	0.0608569	9.87009	5.61e-23	7.59e-17
chr20	24449916	24450361	3	285834	285836	285827	285846	7.43697	1.03e-13	0.559037	0.059614	0.559037	0.059614	9.37762	6.75e-21	5.94e-15			chr22	20254706	20254968	3	530034	530036	530034	530037	9.32824	1.08e-20	0.437367	0.044313	0.437367	0.044313	9.86994	5.62e-23	7.6e-17
chr22	41763093	41763280	6	303120	303125	303120	303129	8.29456	1.09e-16	0.484813	0.0517032	0.484813	0.0517032	9.37685	6.8e-21	5.98e-15			chr20	58629939	58630315	3	514568	514570	514568	514573	8.64741	5.27e-18	0.530271	0.0537295	0.530271	0.0537295	9.86927	5.66e-23	7.65e-17
chr12	82153070	82153109	2	113389	113390	113389	113396	8.35855	6.35e-17	0.590887	0.0630205	0.590887	0.0630205	9.3761	6.85e-21	6.03e-15			chr4	41362520	41362853	3	607201	607203	607197	607210	7.18302	6.82e-13	0.461238	0.0467452	0.461238	0.0467452	9.86706	5.78e-23	7.82e-17
chr15	42302705	42303292	3	155617	155619	155614	155619	-7.75032	9.17e-15	-0.498132	0.0531392	-0.498132	0.0531392	-9.37409	6.98e-21	6.14e-15			chr21	47062264	47062565	3	527286	527288	527286	527291	7.78437	7.01e-15	0.478629	0.0485147	0.478629	0.0485147	9.86565	5.87e-23	7.93e-17
chr12	20521635	20521984	3	104147	104149	104141	104156	7.52319	5.35e-14	0.526885	0.0562092	0.526885	0.0562092	9.37364	7.01e-21	6.17e-15			chr19	7852051	7852120	2	400158	400159	400158	400163	-8.45086	2.89e-17	-0.557902	0.0565517	-0.557902	0.0565517	-9.86534	5.88e-23	7.96e-17
chr18	34973990	34974300	3	219389	219391	219389	219392	9.31925	1.17e-20	0.522165	0.0557074	0.522165	0.0557074	9.37335	7.03e-21	6.19e-15			chr15	69606134	69606596	3	282372	282374	282372	282374	9.86352	5.99e-23	0.476017	0.0482603	0.476017	0.0482603	9.86352	5.99e-23	8.1e-17
chr7	5111488	5111621	5	416968	416972	416968	416978	10.3512	4.13e-25	0.452509	0.048279	0.452509	0.048279	9.37278	7.06e-21	6.22e-15			chr11	124629752	124629925	2	168181	168182	168180	168182	9.17405	4.56e-20	0.555686	0.0563523	0.555686	0.0563523	9.86093	6.15e-23	8.31e-17
chr13	35515575	35516223	5	127312	127316	127312	127319	8.91992	4.67e-19	0.387736	0.0413699	0.387736	0.0413699	9.37243	7.09e-21	6.24e-15			chr6	123317487	123317657	4	715775	715778	715770	715780	7.67536	1.65e-14	0.444878	0.0451192	0.444878	0.0451192	9.86006	6.2e-23	8.39e-17
chr17	16257111	16257165	3	195002	195004	194999	195005	8.5772	9.72e-18	0.498759	0.0532177	0.498759	0.0532177	9.37205	7.11e-21	6.26e-15			chr10	29976889	29977229	2	91384	91385	91384	91386	9.30164	1.38e-20	0.574064	0.0582216	0.574064	0.0582216	9.86	6.2e-23	8.39e-17
chr11	32008961	32009004	2	79472	79473	79471	79474	9.21284	3.18e-20	0.606313	0.0646977	0.606313	0.0646977	9.37147	7.15e-21	6.3e-15			chr11	119211638	119211650	3	165931	165933	165928	165934	7.0561	1.71e-12	0.548087	0.0555907	0.548087	0.0555907	9.85934	6.25e-23	8.45e-17
chr6	30227825	30227854	2	385038	385039	385031	385061	8.63892	5.67e-18	0.575365	0.0613995	0.575365	0.0613995	9.37083	7.2e-21	6.34e-15			chr2	110271930	110272121	2	461068	461069	461068	461069	-9.85925	6.25e-23	-0.545121	0.0552904	-0.545121	0.0552904	-9.85925	6.25e-23	8.46e-17
chr7	51384676	51384937	3	424282	424284	424273	424284	8.42795	3.52e-17	0.5194	0.0554279	0.5194	0.0554279	9.37074	7.2e-21	6.34e-15			chr1	205819383	205819406	2	68015	68016	68009	68020	-10.8283	2.53e-27	-0.623591	0.0632616	-0.623591	0.0632616	-9.85734	6.37e-23	8.62e-17
chr4	187475841	187476953	12	350982	350993	350980	350993	8.42224	3.69e-17	0.350028	0.0373541	0.350028	0.0373541	9.37054	7.22e-21	6.35e-15			chr11	34331548	34331908	2	137222	137223	137222	137223	9.85368	6.61e-23	0.462934	0.0469808	0.462934	0.0469808	9.85368	6.61e-23	8.94e-17
chr15	40650133	40650169	3	154908	154910	154907	154910	8.42076	3.74e-17	0.532067	0.0567845	0.532067	0.0567845	9.36993	7.26e-21	6.39e-15			chr9	136131118	136131183	2	837187	837188	837187	837188	-9.85345	6.62e-23	-0.599953	0.0608876	-0.599953	0.0608876	-9.85345	6.62e-23	8.96e-17
chr12	132671235	132671473	2	123094	123095	123089	123096	6.8375	8.06e-12	0.631596	0.0674188	0.631596	0.0674188	9.36825	7.37e-21	6.49e-15			chr17	55827832	55828107	4	361702	361705	361702	361705	9.85286	6.66e-23	0.455774	0.0462581	0.455774	0.0462581	9.85286	6.66e-23	9.01e-17
chr20	62318433	62318482	2	292796	292797	292795	292798	8.73837	2.36e-18	0.589227	0.0629196	0.589227	0.0629196	9.36476	7.62e-21	6.71e-15			chr1	16163479	16163610	3	11810	11812	11810	11816	9.32519	1.11e-20	0.564839	0.0573325	0.564839	0.0573325	9.85199	6.72e-23	9.09e-17
chr9	136474626	136474904	3	471060	471062	471060	471062	9.36472	7.62e-21	0.45207	0.0482737	0.45207	0.0482737	9.36472	7.62e-21	6.71e-15			chr8	8641253	8641298	2	780418	780419	780418	780419	9.85195	6.72e-23	0.599031	0.0608033	0.599031	0.0608033	9.85195	6.72e-23	9.09e-17
chr1	154377379	154377403	2	30945	30946	30943	30947	8.054	8.01e-16	0.590027	0.0630061	0.590027	0.0630061	9.36461	7.63e-21	6.72e-15			chr5	2739131	2740132	6	634469	634474	634469	634474	9.85032	6.83e-23	0.381831	0.0387633	0.381831	0.0387633	9.85032	6.83e-23	9.24e-17
chr6	31846924	31847028	6	389187	389192	389183	389192	9.18698	4.04e-20	0.572933	0.0611861	0.572933	0.0611861	9.36377	7.69e-21	6.77e-15			chr16	8963642	8963749	2	303187	303188	303187	303189	8.41897	3.8e-17	0.555318	0.0563836	0.555318	0.0563836	9.84892	6.93e-23	9.37e-17
chrX	83443154	83443518	4	479103	479106	479096	479106	8.45535	2.78e-17	0.509532	0.054424	0.509532	0.054424	9.36227	7.8e-21	6.87e-15			chr11	626307	627582	6	124286	124291	124283	124291	9.14288	6.08e-20	0.376549	0.0382387	0.376549	0.0382387	9.84732	7.04e-23	9.52e-17
chr11	67207574	67207599	2	87730	87731	87729	87731	9.13689	6.43e-20	0.60349	0.0644749	0.60349	0.0644749	9.36007	7.97e-21	7.02e-15			chr12	54809197	54809239	2	190150	190151	190150	190151	9.84628	7.11e-23	0.541668	0.0550125	0.541668	0.0550125	9.84628	7.11e-23	9.62e-17
chr6	58147525	58147897	3	399181	399183	399181	399183	9.35928	8.03e-21	0.542388	0.0579519	0.542388	0.0579519	9.35928	8.03e-21	7.07e-15			chr14	24801970	24802150	2	240546	240547	240545	240547	9.4077	5.07e-21	0.550857	0.0559464	0.550857	0.0559464	9.84616	7.12e-23	9.63e-17
chr3	121902497	121902573	5	320300	320304	320300	320309	9.14243	6.11e-20	0.499761	0.0534019	0.499761	0.0534019	9.35848	8.09e-21	7.12e-15			chr11	6225759	6226437	4	129168	129171	129166	129171	8.05075	8.23e-16	0.450635	0.0457714	0.450635	0.0457714	9.84533	7.18e-23	9.71e-17
chr12	127630550	127631198	3	121350	121352	121349	121353	8.01085	1.14e-15	0.499919	0.0534284	0.499919	0.0534284	9.3568	8.22e-21	7.24e-15			chr11	61717005	61717191	2	144320	144321	144320	144321	9.84475	7.22e-23	0.52592	0.0534213	0.52592	0.0534213	9.84475	7.22e-23	9.77e-17
chr2	95522876	95523721	5	261942	261946	261941	261946	8.98538	2.58e-19	0.382942	0.0409293	0.382942	0.0409293	9.35618	8.27e-21	7.28e-15			chr14	106329560	106329652	3	266132	266134	266130	266149	9.56775	1.09e-21	0.562414	0.0571488	0.562414	0.0571488	9.84122	7.48e-23	1.01e-16
chr6	84140993	84141234	3	400545	400547	400539	400547	6.25548	3.96e-10	0.502281	0.053685	0.502281	0.053685	9.35608	8.28e-21	7.29e-15			chr4	87515467	87515480	2	614370	614371	614362	614376	6.79691	1.07e-11	0.56705	0.0576413	0.56705	0.0576413	9.83756	7.76e-23	1.05e-16
chr14	104552034	104552209	2	150095	150096	150092	150097	8.89378	5.91e-19	0.58319	0.062337	0.58319	0.062337	9.35544	8.33e-21	7.33e-15			chr12	125028166	125028302	3	211388	211390	211386	211391	9.39714	5.61e-21	0.504437	0.051277	0.504437	0.051277	9.83749	7.76e-23	1.05e-16
chr8	73163868	73164019	2	453427	453428	453426	453429	9.07697	1.12e-19	0.580418	0.0620512	0.580418	0.0620512	9.35385	8.45e-21	7.44e-15			chr6	149771807	149772854	7	721537	721543	721537	721544	9.24616	2.33e-20	0.397918	0.0404541	0.397918	0.0404541	9.8363	7.85e-23	1.06e-16
chr16	67048397	67048678	3	180655	180657	180655	180657	9.35306	8.51e-21	0.521613	0.0557692	0.521613	0.0557692	9.35306	8.51e-21	7.5e-15			chr6	30731397	30731791	2	690134	690135	690134	690135	9.83608	7.87e-23	0.504851	0.0513265	0.504851	0.0513265	9.83608	7.87e-23	1.06e-16
chr17	80345291	80345367	2	215753	215754	215752	215754	8.40747	4.19e-17	0.562472	0.0601389	0.562472	0.0601389	9.35288	8.53e-21	7.51e-15			chr7	145813421	145813437	3	770209	770211	770209	770212	9.51801	1.77e-21	0.533497	0.0542534	0.533497	0.0542534	9.83344	8.08e-23	1.09e-16
chr16	80966033	80966860	9	183475	183483	183475	183483	9.3522	8.58e-21	0.34739	0.0371453	0.34739	0.0371453	9.3522	8.58e-21	7.56e-15			chr16	56641373	56641777	2	316223	316224	316222	316226	9.14853	5.77e-20	0.528605	0.0537627	0.528605	0.0537627	9.83218	8.18e-23	1.11e-16
chr19	45281140	45281287	4	240406	240409	240405	240410	8.38478	5.08e-17	0.50976	0.0545195	0.50976	0.0545195	9.35005	8.76e-21	7.71e-15			chr7	148419973	148420058	2	770421	770422	770421	770422	9.83216	8.18e-23	0.55368	0.0563132	0.55368	0.0563132	9.83216	8.18e-23	1.11e-16
chr2	218621320	218621497	4	276136	276139	276135	276141	8.37258	5.64e-17	0.485697	0.0519552	0.485697	0.0519552	9.34838	8.9e-21	7.84e-15			chr7	6704045	6704074	2	736546	736547	736542	736547	6.67055	2.55e-11	0.571292	0.0581053	0.571292	0.0581053	9.83202	8.2e-23	1.11e-16
chr4	172733566	172734431	7	349232	349238	349232	349242	8.37352	5.59e-17	0.423359	0.0452926	0.423359	0.0452926	9.3472	9e-21	7.92e-15			chr18	28783553	28783953	2	382611	382612	382611	382612	9.83183	8.21e-23	0.474877	0.0483	0.474877	0.0483	9.83183	8.21e-23	1.11e-16
chr1	31158138	31158158	2	13762	13763	13761	13765	8.34625	7.05e-17	0.582348	0.062312	0.582348	0.062312	9.34568	9.13e-21	8.04e-15			chr11	68142198	68142234	2	150775	150776	150775	150776	9.83133	8.25e-23	0.548521	0.0557932	0.548521	0.0557932	9.83133	8.25e-23	1.12e-16
chr12	132166381	132166485	2	122567	122568	122567	122568	9.34334	9.33e-21	0.638111	0.0682958	0.638111	0.0682958	9.34334	9.33e-21	8.22e-15			chr11	299588	299668	3	123609	123611	123605	123611	9.36029	7.95e-21	0.510488	0.0519279	0.510488	0.0519279	9.83071	8.3e-23	1.12e-16
chr17	7791882	7792674	7	193266	193272	193265	193272	8.54987	1.23e-17	0.319756	0.0342329	0.319756	0.0342329	9.34059	9.58e-21	8.43e-15			chr19	50922181	50922484	3	424136	424138	424134	424138	8.94285	3.79e-19	0.522528	0.0531611	0.522528	0.0531611	9.82913	8.43e-23	1.14e-16
chr11	116371188	116371781	5	95363	95367	95363	95367	9.34001	9.63e-21	0.446733	0.0478301	0.446733	0.0478301	9.34001	9.63e-21	8.48e-15			chr3	134369339	134369828	3	578922	578924	578922	578933	7.72933	1.08e-14	0.453139	0.0461132	0.453139	0.0461132	9.82667	8.64e-23	1.17e-16
chr2	66808811	66808851	2	258416	258417	258416	258419	8.91325	4.96e-19	0.586372	0.0627812	0.586372	0.0627812	9.33993	9.64e-21	8.49e-15			chr6	32440836	32440987	2	695027	695028	695027	695028	9.82581	8.72e-23	0.554931	0.0564768	0.554931	0.0564768	9.82581	8.72e-23	1.18e-16
chr7	153749738	153749756	2	439328	439329	439327	439332	8.37165	5.68e-17	0.575487	0.0616185	0.575487	0.0616185	9.33952	9.68e-21	8.52e-15			chr22	22293511	22293793	2	531033	531034	531027	531034	7.84032	4.49e-15	0.537552	0.0547136	0.537552	0.0547136	9.82484	8.8e-23	1.19e-16
chr13	108518152	108519213	8	133133	133140	133133	133154	7.9461	1.92e-15	0.352135	0.0377125	0.352135	0.0377125	9.33738	9.88e-21	8.69e-15			chr7	971027	971767	4	730906	730909	730906	730909	9.82391	8.88e-23	0.433686	0.044146	0.433686	0.044146	9.82391	8.88e-23	1.2e-16
chr14	37641261	37641462	3	139530	139532	139528	139536	6.97601	3.04e-12	0.559215	0.0598914	0.559215	0.0598914	9.33716	9.9e-21	8.71e-15			chr15	90547692	90548037	2	290855	290856	290855	290858	9.32997	1.06e-20	0.546439	0.0556263	0.546439	0.0556263	9.8234	8.93e-23	1.21e-16
chr17	19015401	19015870	2	196026	196027	196026	196027	9.33709	9.9e-21	0.571091	0.0611637	0.571091	0.0611637	9.33709	9.9e-21	8.72e-15			chr8	144408230	144408900	5	812860	812864	812858	812864	9.17667	4.45e-20	0.371607	0.0378594	0.371607	0.0378594	9.81545	9.66e-23	1.31e-16
chr21	40145361	40145404	2	295106	295107	295106	295107	-9.33603	1e-20	-0.612522	0.0656084	-0.612522	0.0656084	-9.33603	1e-20	8.81e-15			chr17	17628550	17628656	2	343734	343735	343734	343735	9.81414	9.79e-23	0.550933	0.0561367	0.550933	0.0561367	9.81414	9.79e-23	1.32e-16
chr7	130125764	130126368	10	435077	435086	435076	435089	8.42107	3.73e-17	0.378217	0.0405122	0.378217	0.0405122	9.33588	1e-20	8.82e-15			chr3	142666108	142666293	2	581057	581058	581057	581061	9.5031	2.04e-21	0.571996	0.0582843	0.571996	0.0582843	9.81391	9.81e-23	1.33e-16
chr12	122651623	122651762	3	119816	119818	119816	119818	-9.33407	1.02e-20	-0.504886	0.0540906	-0.504886	0.0540906	-9.33407	1.02e-20	8.97e-15			chr21	39668474	39668727	2	522818	522819	522818	522819	9.81361	9.84e-23	0.525728	0.0535714	0.525728	0.0535714	9.81361	9.84e-23	1.33e-16
chr6	31696710	31696867	7	388476	388482	388448	388482	4.6104	4.02e-06	0.432343	0.0463202	0.432343	0.0463202	9.33379	1.02e-20	8.99e-15			chr14	33162448	33162558	2	241841	241842	241841	241842	9.81281	9.92e-23	0.591415	0.0602697	0.591415	0.0602697	9.81281	9.92e-23	1.34e-16
chr16	56641373	56642130	4	179252	179255	179251	179255	9.29014	1.54e-20	0.411108	0.0440463	0.411108	0.0440463	9.33354	1.02e-20	9.02e-15			chr7	153584839	153585368	3	773149	773151	773136	773154	10.2307	1.44e-24	0.471812	0.0480818	0.471812	0.0480818	9.81268	9.93e-23	1.34e-16
chr2	139537745	139537845	4	268330	268333	268330	268334	8.22687	1.92e-16	0.536299	0.0574686	0.536299	0.0574686	9.33203	1.04e-20	9.14e-15			chr10	116528318	116528363	2	114451	114452	114449	114453	8.92182	4.59e-19	0.512073	0.052202	0.512073	0.052202	9.80945	1.03e-22	1.39e-16
chr4	4856904	4858059	7	334659	334665	334655	334670	8.22613	1.93e-16	0.358085	0.0383722	0.358085	0.0383722	9.33189	1.04e-20	9.16e-15			chr12	2339513	2339614	2	173281	173282	173279	173282	8.15908	3.38e-16	0.580947	0.0592305	0.580947	0.0592305	9.80824	1.04e-22	1.4e-16
chr2	80549634	80549973	3	260744	260746	260743	260747	8.50551	1.81e-17	0.505841	0.0542123	0.505841	0.0542123	9.33075	1.05e-20	9.26e-15			chr4	96470543	96470993	5	615800	615804	615785	615804	7.62358	2.47e-14	0.392189	0.0399858	0.392189	0.0399858	9.80819	1.04e-22	1.4e-16
chr15	31523186	31523257	2	153633	153634	153633	153634	-9.32706	1.09e-20	-0.57958	0.0621397	-0.57958	0.0621397	-9.32706	1.09e-20	9.58e-15			chr1	201391747	201392026	2	65153	65154	65153	65155	-8.92864	4.31e-19	-0.49715	0.0506881	-0.49715	0.0506881	-9.80803	1.04e-22	1.41e-16
chr1	26551518	26551782	3	12333	12335	12333	12337	8.9111	5.05e-19	0.495125	0.0530902	0.495125	0.0530902	9.32611	1.1e-20	9.67e-15			chr2	237076164	237076820	7	490357	490363	490356	490377	7.44952	9.37e-14	0.353894	0.0360822	0.353894	0.0360822	9.80801	1.04e-22	1.41e-16
chr6	32017229	32017261	2	389805	389806	389796	389806	-4.97421	6.55e-07	-0.559904	0.0600379	-0.559904	0.0600379	-9.32585	1.1e-20	9.69e-15			chr1	177140126	177140203	3	60297	60299	60295	60307	7.94622	1.92e-15	0.465762	0.0474938	0.465762	0.0474938	9.80679	1.05e-22	1.42e-16
chr8	72468820	72469430	3	453328	453330	453327	453340	6.6261	3.45e-11	0.537384	0.0576277	0.537384	0.0576277	9.3251	1.11e-20	9.76e-15			chr4	85403915	85404099	3	614007	614009	614007	614009	9.8061	1.06e-22	0.463965	0.0473139	0.463965	0.0473139	9.8061	1.06e-22	1.43e-16
chr1	152487844	152488262	6	30204	30209	30204	30210	9.30844	1.3e-20	0.436441	0.0468031	0.436441	0.0468031	9.32506	1.11e-20	9.77e-15			chr4	963968	964011	2	595933	595934	595933	595934	-9.80348	1.09e-22	-0.568638	0.0580037	-0.568638	0.0580037	-9.80348	1.09e-22	1.47e-16
chrX	152954284	152954921	10	483629	483638	483629	483638	9.32438	1.12e-20	0.33676	0.0361161	0.33676	0.0361161	9.32438	1.12e-20	9.83e-15			chr12	30354142	30354611	3	182169	182171	182167	182172	8.37921	5.33e-17	0.466499	0.0475871	0.466499	0.0475871	9.80305	1.09e-22	1.48e-16
chr8	31496353	31498256	10	448976	448985	448976	448986	9.13459	6.57e-20	0.349532	0.0374886	0.349532	0.0374886	9.32368	1.12e-20	9.89e-15			chr11	63605419	63605717	2	145581	145582	145581	145584	8.35353	6.63e-17	0.52748	0.0538103	0.52748	0.0538103	9.80257	1.1e-22	1.48e-16
chr17	5974078	5974609	5	191991	191995	191989	191995	9.18988	3.93e-20	0.421285	0.0451852	0.421285	0.0451852	9.32352	1.13e-20	9.91e-15			chr18	63416728	63417783	9	388959	388967	388959	388967	9.80117	1.11e-22	0.346829	0.0353865	0.346829	0.0353865	9.80117	1.11e-22	1.51e-16
chr11	2772759	2772852	3	74468	74470	74468	74470	-9.3227	1.13e-20	-0.514956	0.0552368	-0.514956	0.0552368	-9.3227	1.13e-20	9.99e-15			chr4	154449090	154449177	2	624672	624673	624672	624673	9.79978	1.13e-22	0.560642	0.0572096	0.560642	0.0572096	9.79978	1.13e-22	1.53e-16
chr10	7453871	7454759	4	49298	49301	49292	49301	6.68938	2.24e-11	0.474428	0.0508924	0.474428	0.0508924	9.32219	1.14e-20	1e-14			chr8	145037567	145037584	2	813963	813964	813963	813964	9.795	1.18e-22	0.583613	0.0595827	0.583613	0.0595827	9.795	1.18e-22	1.6e-16
chr12	82152229	82152469	4	113383	113386	113383	113386	9.31912	1.17e-20	0.451113	0.0484073	0.451113	0.0484073	9.31912	1.17e-20	1.03e-14			chr18	60903834	60904418	4	388533	388536	388533	388536	9.79457	1.19e-22	0.44421	0.0453526	0.44421	0.0453526	9.79457	1.19e-22	1.61e-16
chr17	46507857	46508097	3	204334	204336	204333	204336	9.13968	6.26e-20	0.531841	0.0570716	0.531841	0.0570716	9.31883	1.18e-20	1.04e-14			chr5	150400040	150400180	3	665782	665784	665777	665787	8.79069	1.49e-18	0.478191	0.0488243	0.478191	0.0488243	9.79412	1.19e-22	1.61e-16
chr19	3687751	3688176	5	226065	226069	226065	226070	9.02642	1.77e-19	0.43409	0.0465827	0.43409	0.0465827	9.31871	1.18e-20	1.04e-14			chr13	51102949	51102958	2	225385	225386	225385	225387	9.31182	1.26e-20	0.583506	0.0595824	0.583506	0.0595824	9.79326	1.2e-22	1.63e-16
chr2	66660175	66660793	4	258332	258335	258326	258344	8.50908	1.75e-17	0.446353	0.0479038	0.446353	0.0479038	9.31768	1.19e-20	1.05e-14			chr8	27144085	27144453	2	786415	786416	786415	786416	9.79302	1.21e-22	0.507527	0.0518253	0.507527	0.0518253	9.79302	1.21e-22	1.63e-16
chr15	63334355	63334937	9	158649	158657	158649	158658	9.06144	1.29e-19	0.318872	0.0342228	0.318872	0.0342228	9.31751	1.19e-20	1.05e-14			chr10	82363288	82363313	2	104062	104063	104061	104063	8.93764	3.98e-19	0.5603	0.0572167	0.5603	0.0572167	9.79259	1.21e-22	1.64e-16
chr19	18901666	18902081	4	234074	234077	234074	234080	8.66627	4.47e-18	0.45006	0.0483097	0.45006	0.0483097	9.31614	1.21e-20	1.06e-14			chr5	122110361	122110381	2	655368	655369	655368	655373	6.60774	3.9e-11	0.55055	0.0562254	0.55055	0.0562254	9.79185	1.22e-22	1.65e-16
chr1	156784913	156785558	3	32434	32436	32433	32436	-8.60605	7.56e-18	-0.557476	0.0598562	-0.557476	0.0598562	-9.3136	1.24e-20	1.09e-14			chr16	15733047	15733075	2	305618	305619	305618	305620	-9.52422	1.66e-21	-0.581135	0.0593702	-0.581135	0.0593702	-9.78833	1.26e-22	1.71e-16
chr4	106816548	106817015	5	344075	344079	344072	344079	8.53261	1.43e-17	0.419274	0.0450211	0.419274	0.0450211	9.31283	1.24e-20	1.1e-14			chr8	37758254	37758453	2	789142	789143	789142	789143	9.78794	1.27e-22	0.572159	0.0584556	0.572159	0.0584556	9.78794	1.27e-22	1.72e-16
chr7	158380884	158381023	3	442006	442008	442006	442009	7.70059	1.35e-14	0.573687	0.0616086	0.573687	0.0616086	9.31179	1.26e-20	1.11e-14			chr5	611696	611819	2	632171	632172	632171	632173	8.8185	1.16e-18	0.498007	0.0508947	0.498007	0.0508947	9.78505	1.31e-22	1.77e-16
chr4	154709828	154710425	10	347986	347995	347984	348026	6.90468	5.03e-12	0.361938	0.0388757	0.361938	0.0388757	9.31015	1.28e-20	1.12e-14			chr4	77137900	77138258	3	612131	612133	612131	612133	9.78485	1.31e-22	0.505537	0.0516652	0.505537	0.0516652	9.78485	1.31e-22	1.77e-16
chr20	44650220	44650270	3	289283	289285	289280	289286	7.75973	8.51e-15	0.573896	0.0616638	0.573896	0.0616638	9.30684	1.32e-20	1.16e-14			chr17	38465326	38465393	3	352218	352220	352216	352224	8.02484	1.02e-15	0.539456	0.0551341	0.539456	0.0551341	9.78443	1.31e-22	1.78e-16
chr21	34397654	34398085	3	294216	294218	294216	294228	8.17228	3.03e-16	0.487078	0.0523408	0.487078	0.0523408	9.3059	1.33e-20	1.17e-14			chr8	144654954	144655026	2	813235	813236	813234	813245	10.3391	4.69e-25	0.585428	0.059835	0.585428	0.059835	9.78405	1.32e-22	1.78e-16
chr1	110654497	110654514	2	26124	26125	26124	26126	-9.04416	1.51e-19	-0.546099	0.0587147	-0.546099	0.0587147	-9.30089	1.39e-20	1.23e-14			chr12	88974484	88974521	3	197583	197585	197575	197587	7.54032	4.69e-14	0.492919	0.0503866	0.492919	0.0503866	9.78273	1.34e-22	1.81e-16
chr20	61809716	61809932	8	292318	292325	292313	292325	8.5747	9.93e-18	0.396931	0.0426875	0.396931	0.0426875	9.29853	1.42e-20	1.25e-14			chr2	223185320	223185738	6	485754	485759	485751	485760	8.78713	1.53e-18	0.370541	0.0378819	0.370541	0.0378819	9.78148	1.35e-22	1.83e-16
chr3	164914621	164915009	3	326315	326317	326305	326320	7.71943	1.17e-14	0.541407	0.0582306	0.541407	0.0582306	9.29763	1.44e-20	1.26e-14			chr10	73848825	73848915	2	100856	100857	100851	100859	9.4314	4.05e-21	0.53832	0.0550371	0.53832	0.0550371	9.78105	1.36e-22	1.84e-16
chr8	17354715	17355133	3	446263	446265	446260	446266	7.81624	5.44e-15	0.491922	0.0529121	0.491922	0.0529121	9.29697	1.45e-20	1.27e-14			chr7	99970502	99971016	5	758480	758484	758478	758485	9.40927	5e-21	0.485466	0.0496362	0.485466	0.0496362	9.78049	1.37e-22	1.85e-16
chr5	140767200	140767255	3	368379	368381	368378	368384	7.24929	4.19e-13	0.529902	0.0569997	0.529902	0.0569997	9.29658	1.45e-20	1.28e-14			chr17	17179395	17179426	2	343415	343416	343414	343416	8.95115	3.52e-19	0.580759	0.0593804	0.580759	0.0593804	9.78031	1.37e-22	1.85e-16
chr15	68120393	68121563	6	159921	159926	159921	159929	7.9711	1.57e-15	0.425842	0.0458074	0.425842	0.0458074	9.29636	1.45e-20	1.28e-14			chr11	118780196	118781150	3	165414	165416	165414	165419	8.95164	3.5e-19	0.406196	0.0415363	0.406196	0.0415363	9.77929	1.38e-22	1.87e-16
chr11	84634126	84634188	2	92025	92026	92025	92028	8.19803	2.44e-16	0.609839	0.0656052	0.609839	0.0656052	9.29559	1.46e-20	1.29e-14			chr2	176994305	176995088	14	475053	475066	475053	475067	9.66593	4.21e-22	0.279667	0.0285988	0.279667	0.0285988	9.77895	1.39e-22	1.87e-16
chr15	55880997	55881246	8	157582	157589	157581	157589	9.2659	1.93e-20	0.374212	0.0402582	0.374212	0.0402582	9.29531	1.47e-20	1.29e-14			chr10	81892128	81892144	2	103791	103792	103791	103794	7.98235	1.44e-15	0.575666	0.0588739	0.575666	0.0588739	9.77795	1.4e-22	1.89e-16
chr5	32712237	32713112	4	356476	356479	356476	356486	8.54871	1.24e-17	0.490048	0.0527285	0.490048	0.0527285	9.2938	1.49e-20	1.31e-14			chr3	52002500	52002503	2	561926	561927	561922	561928	6.20564	5.45e-10	0.592387	0.0605875	0.592387	0.0605875	9.77737	1.41e-22	1.9e-16
chr11	10472465	10473038	3	76723	76725	76716	76725	5.61475	1.97e-08	0.438352	0.047177	0.438352	0.047177	9.29163	1.52e-20	1.34e-14			chr10	79398194	79398838	5	102757	102761	102752	102761	7.39636	1.4e-13	0.318701	0.0325977	0.318701	0.0325977	9.77681	1.42e-22	1.92e-16
chr11	69259831	69260271	4	88834	88837	88830	88838	10.8395	2.24e-27	0.519459	0.055919	0.519459	0.055919	9.28949	1.55e-20	1.36e-14			chr5	54281198	54281572	7	643022	643028	643022	643031	7.40604	1.3e-13	0.509433	0.0521094	0.509433	0.0521094	9.77622	1.42e-22	1.93e-16
chr18	10032466	10032699	2	217558	217559	217558	217561	8.88214	6.56e-19	0.589417	0.0634591	0.589417	0.0634591	9.28813	1.57e-20	1.38e-14			chr12	122251088	122251166	2	209345	209346	209345	209346	9.77597	1.43e-22	0.53542	0.054769	0.53542	0.054769	9.77597	1.43e-22	1.93e-16
chr11	17757342	17757415	2	77944	77945	77938	77945	7.64916	2.02e-14	0.538597	0.0580082	0.538597	0.0580082	9.28485	1.62e-20	1.43e-14			chr2	232260136	232260139	2	487942	487943	487940	487949	9.47896	2.57e-21	0.572588	0.0585754	0.572588	0.0585754	9.77522	1.44e-22	1.95e-16
chr11	132934224	132934377	2	99338	99339	99335	99339	8.2061	2.28e-16	0.552191	0.0594779	0.552191	0.0594779	9.28396	1.63e-20	1.44e-14			chr8	1937679	1937923	2	778993	778994	778991	778994	8.51039	1.73e-17	0.538672	0.0551288	0.538672	0.0551288	9.77116	1.5e-22	2.03e-16
chr8	99959430	99960498	6	455808	455813	455808	455824	7.5585	4.08e-14	0.439117	0.0472994	0.439117	0.0472994	9.28378	1.64e-20	1.44e-14			chr19	51198381	51198888	3	424403	424405	424403	424405	9.76972	1.52e-22	0.426029	0.0436071	0.426029	0.0436071	9.76972	1.52e-22	2.05e-16
chr4	93226495	93227270	7	343175	343181	343163	343181	7.62	2.54e-14	0.422763	0.0455455	0.422763	0.0455455	9.2822	1.66e-20	1.46e-14			chr9	139011703	139011777	3	839121	839123	839121	839125	9.04162	1.54e-19	0.466879	0.0477892	0.466879	0.0477892	9.76955	1.52e-22	2.06e-16
chr12	2017093	2017649	4	100441	100444	100441	100444	9.28193	1.66e-20	0.473961	0.0510628	0.473961	0.0510628	9.28193	1.66e-20	1.47e-14			chr11	98891211	98891811	11	159994	160004	159994	160006	9.06425	1.25e-19	0.31891	0.032644	0.31891	0.032644	9.76933	1.52e-22	2.06e-16
chr20	21502728	21503456	3	285506	285508	285506	285511	8.16769	3.14e-16	0.467116	0.0503368	0.467116	0.0503368	9.27982	1.7e-20	1.49e-14			chr2	25475287	25475916	6	438821	438826	438815	438826	8.76471	1.87e-18	0.347087	0.0355328	0.347087	0.0355328	9.76807	1.54e-22	2.09e-16
chr5	135364451	135364986	9	366444	366452	366442	366453	8.17277	3.01e-16	0.436813	0.0470752	0.436813	0.0470752	9.27904	1.71e-20	1.51e-14			chr5	2751552	2752264	10	634492	634501	634491	634529	7.84292	4.4e-15	0.296178	0.0303242	0.296178	0.0303242	9.76706	1.56e-22	2.11e-16
chr6	32012897	32012900	2	389738	389739	389738	389739	-9.27774	1.73e-20	-0.558418	0.060189	-0.558418	0.060189	-9.27774	1.73e-20	1.52e-14			chr2	45170322	45171097	3	444978	444980	444978	444987	7.68893	1.48e-14	0.433738	0.0444148	0.433738	0.0444148	9.76562	1.58e-22	2.14e-16
chr9	127539056	127539738	3	469083	469085	469083	469087	8.70002	3.32e-18	0.494179	0.0532663	0.494179	0.0532663	9.27752	1.73e-20	1.53e-14			chr19	29218732	29218774	2	410400	410401	410395	410401	11.252	2.26e-29	0.609803	0.0624829	0.609803	0.0624829	9.75951	1.68e-22	2.27e-16
chr8	68864523	68864769	5	453008	453012	453003	453016	8.2199	2.04e-16	0.547293	0.058995	0.547293	0.058995	9.27693	1.74e-20	1.54e-14			chr2	85641114	85641593	7	454739	454745	454734	454746	8.81436	1.2e-18	0.388424	0.0398026	0.388424	0.0398026	9.75877	1.69e-22	2.29e-16
chr13	26042746	26043066	2	125868	125869	125867	125871	8.02473	1.02e-15	0.558682	0.0602228	0.558682	0.0602228	9.27691	1.74e-20	1.54e-14			chr3	11315858	11316173	2	549057	549058	549057	549058	9.75858	1.7e-22	0.51548	0.0528232	0.51548	0.0528232	9.75858	1.7e-22	2.29e-16
chr4	107725	107897	2	331180	331181	331180	331182	8.69346	3.52e-18	0.55936	0.0603001	0.55936	0.0603001	9.27628	1.75e-20	1.55e-14			chr3	111717793	111717874	4	571536	571539	571534	571545	7.05248	1.76e-12	0.492018	0.0504198	0.492018	0.0504198	9.75844	1.7e-22	2.3e-16
chr16	66878193	66878687	8	180535	180542	180535	180546	9.01795	1.92e-19	0.403176	0.0434642	0.403176	0.0434642	9.27605	1.76e-20	1.55e-14			chr8	142316072	142316216	2	811177	811178	811177	811179	9.19272	3.83e-20	0.550352	0.0563978	0.550352	0.0563978	9.75839	1.7e-22	2.3e-16
chr14	61104032	61104329	2	141907	141908	141907	141910	8.88899	6.17e-19	0.550622	0.0593685	0.550622	0.0593685	9.27466	1.78e-20	1.57e-14			chr1	32802218	32802312	3	22001	22003	22000	22003	9.6631	4.33e-22	0.452696	0.0463941	0.452696	0.0463941	9.75762	1.71e-22	2.31e-16
chr6	32154613	32154833	3	390785	390787	390782	390791	7.97381	1.54e-15	0.468281	0.0505013	0.468281	0.0505013	9.27265	1.82e-20	1.6e-14			chr12	120662215	120662359	2	208134	208135	208134	208135	9.75738	1.72e-22	0.453703	0.0464984	0.453703	0.0464984	9.75738	1.72e-22	2.32e-16
chr9	84303358	84303413	2	465900	465901	465900	465901	9.26981	1.86e-20	0.557434	0.0601344	0.557434	0.0601344	9.26981	1.86e-20	1.64e-14			chr14	30396444	30397419	5	241260	241264	241259	241265	9.07049	1.18e-19	0.372228	0.0381527	0.372228	0.0381527	9.75627	1.73e-22	2.35e-16
chr7	30544943	30545074	2	421156	421157	421154	421157	8.16698	3.16e-16	0.554514	0.0598278	0.554514	0.0598278	9.2685	1.89e-20	1.66e-14			chr2	64450285	64450561	2	449211	449212	449211	449212	9.75448	1.77e-22	0.54769	0.0561476	0.54769	0.0561476	9.75448	1.77e-22	2.39e-16
chr1	50489319	50489577	5	19280	19284	19279	19293	8.94222	3.81e-19	0.464544	0.0501241	0.464544	0.0501241	9.26788	1.9e-20	1.67e-14			chr17	6947453	6947464	2	338612	338613	338605	338613	8.92406	4.49e-19	0.559246	0.0573436	0.559246	0.0573436	9.75254	1.8e-22	2.43e-16
chr5	156772562	156772761	3	371009	371011	371009	371011	-9.26713	1.91e-20	-0.528068	0.0569829	-0.528068	0.0569829	-9.26713	1.91e-20	1.68e-14			chr14	104552021	104552209	4	264137	264140	264133	264141	8.00455	1.2e-15	0.513888	0.0526951	0.513888	0.0526951	9.7521	1.81e-22	2.44e-16
chr12	29936174	29937343	8	105128	105135	105126	105136	8.64527	5.37e-18	0.376454	0.0406293	0.376454	0.0406293	9.26557	1.94e-20	1.71e-14			chr19	59029659	59030102	2	430479	430480	430479	430480	9.75018	1.84e-22	0.52585	0.0539323	0.52585	0.0539323	9.75018	1.84e-22	2.49e-16
chr17	6679348	6679597	9	192190	192198	192188	192198	8.75658	2.01e-18	0.496355	0.0535704	0.496355	0.0535704	9.26547	1.94e-20	1.71e-14			chr12	54088760	54089295	6	189280	189285	189280	189285	9.75017	1.84e-22	0.31302	0.0321041	0.31302	0.0321041	9.75017	1.84e-22	2.49e-16
chr17	55939089	55939590	4	206555	206558	206554	206558	8.46552	2.55e-17	0.508331	0.0548713	0.508331	0.0548713	9.26406	1.97e-20	1.73e-14			chr1	1875780	1875803	2	2066	2067	2066	2069	8.82875	1.06e-18	0.606536	0.062208	0.606536	0.062208	9.75013	1.84e-22	2.49e-16
chr12	128751042	128752040	5	121422	121426	121421	121430	8.45218	2.86e-17	0.448543	0.0484177	0.448543	0.0484177	9.26402	1.97e-20	1.73e-14			chr20	31148710	31148893	3	503037	503039	503036	503039	9.53287	1.53e-21	0.514731	0.0527929	0.514731	0.0527929	9.75	1.84e-22	2.49e-16
chr17	72848197	72848669	4	209826	209829	209826	209829	9.26285	1.99e-20	0.421554	0.0455102	0.421554	0.0455102	9.26285	1.99e-20	1.75e-14			chr21	40123882	40124363	4	522956	522959	522956	522959	9.74906	1.86e-22	0.431669	0.044278	0.431669	0.044278	9.74906	1.86e-22	2.52e-16
chr11	6340890	6342231	13	75678	75690	75677	75691	8.3089	9.66e-17	0.367194	0.0396447	0.367194	0.0396447	9.26212	2e-20	1.76e-14			chr10	75530708	75530718	2	101565	101566	101565	101566	9.74508	1.94e-22	0.561047	0.0575724	0.561047	0.0575724	9.74508	1.94e-22	2.62e-16
chr2	72371255	72371838	5	259508	259512	259508	259512	9.25893	2.06e-20	0.433371	0.0468058	0.433371	0.0468058	9.25893	2.06e-20	1.82e-14			chr2	71211940	71212157	4	451579	451582	451579	451582	9.74441	1.95e-22	0.479189	0.0491758	0.479189	0.0491758	9.74441	1.95e-22	2.64e-16
chr1	2928964	2929156	2	3154	3155	3153	3155	8.47535	2.34e-17	0.511847	0.0552906	0.511847	0.0552906	9.2574	2.09e-20	1.84e-14			chr14	75920168	75920198	2	253558	253559	253558	253559	9.74215	1.99e-22	0.579986	0.0595337	0.579986	0.0595337	9.74215	1.99e-22	2.7e-16
chr7	1039875	1039957	2	413486	413487	413485	413487	-8.16389	3.24e-16	-0.549621	0.0593743	-0.549621	0.0593743	-9.25688	2.1e-20	1.85e-14			chr5	6447238	6447257	2	635445	635446	635444	635446	9.53144	1.55e-21	0.574956	0.0590274	0.574956	0.0590274	9.74049	2.03e-22	2.74e-16
chr22	45680844	45680879	2	304277	304278	304269	304280	8.26553	1.39e-16	0.544516	0.0588477	0.544516	0.0588477	9.25297	2.18e-20	1.92e-14			chr22	35695234	35695301	3	536580	536582	536579	536582	9.06334	1.27e-19	0.499788	0.0513229	0.499788	0.0513229	9.73811	2.07e-22	2.8e-16
chr16	89323312	89324033	5	188026	188030	188025	188030	8.9848	2.59e-19	0.403955	0.043658	0.403955	0.043658	9.2527	2.19e-20	1.93e-14			chr11	122612819	122612858	2	167360	167361	167360	167361	9.73658	2.11e-22	0.57801	0.0593648	0.57801	0.0593648	9.73658	2.11e-22	2.85e-16
chr1	21948793	21949221	2	10699	10700	10698	10701	8.89487	5.85e-19	0.524462	0.0566867	0.524462	0.0566867	9.25193	2.2e-20	1.94e-14			chr3	72433361	72433837	2	567337	567338	567337	567338	9.73652	2.11e-22	0.507994	0.052174	0.507994	0.052174	9.73652	2.11e-22	2.85e-16
chrX	99664089	99664525	3	479303	479305	479303	479305	9.24872	2.27e-20	0.426653	0.046131	0.426653	0.046131	9.24872	2.27e-20	2e-14			chr17	25886429	25887160	4	346255	346258	346254	346259	9.17002	4.73e-20	0.512992	0.0527163	0.512992	0.0527163	9.73119	2.22e-22	3e-16
chr1	116370891	116371083	3	27310	27312	27309	27317	8.6021	7.83e-18	0.502513	0.0543346	0.502513	0.0543346	9.24849	2.28e-20	2e-14			chr18	51882163	51882189	2	386375	386376	386375	386376	9.72841	2.28e-22	0.576885	0.0592989	0.576885	0.0592989	9.72841	2.28e-22	3.09e-16
chr13	109148553	109149171	3	133208	133210	133208	133210	9.24849	2.28e-20	0.49647	0.0536812	0.49647	0.0536812	9.24849	2.28e-20	2e-14			chr17	40489513	40489584	3	353885	353887	353885	353889	-9.20187	3.52e-20	-0.471524	0.0484743	-0.471524	0.0484743	-9.72731	2.31e-22	3.12e-16
chr11	46366643	46367100	8	81453	81460	81452	81460	8.12407	4.51e-16	0.536331	0.0580011	0.536331	0.0580011	9.24691	2.31e-20	2.03e-14			chr4	3534761	3535009	3	598783	598785	598783	598785	9.72717	2.31e-22	0.468825	0.0481975	0.468825	0.0481975	9.72717	2.31e-22	3.12e-16
chr15	52587077	52588171	9	157295	157303	157295	157304	9.20061	3.56e-20	0.374746	0.0405459	0.374746	0.0405459	9.2425	2.41e-20	2.12e-14			chr2	163200102	163200131	2	471682	471683	471682	471684	8.14582	3.77e-16	0.579648	0.0595916	0.579648	0.0595916	9.727	2.31e-22	3.13e-16
chr6	62996132	62996299	4	399242	399245	399236	399249	8.89709	5.73e-19	0.494185	0.0534691	0.494185	0.0534691	9.24245	2.41e-20	2.12e-14			chr9	77502679	77502963	5	822247	822251	822247	822252	9.25396	2.16e-20	0.44252	0.045505	0.44252	0.045505	9.72465	2.37e-22	3.2e-16
chr17	43221220	43222106	6	203347	203352	203347	203355	9.6441	5.21e-22	0.443413	0.0479796	0.443413	0.0479796	9.24172	2.43e-20	2.14e-14			chr3	195171693	195171852	2	593371	593372	593371	593372	9.72445	2.37e-22	0.567078	0.0583146	0.567078	0.0583146	9.72445	2.37e-22	3.21e-16
chr22	29470232	29470264	2	300222	300223	300222	300223	9.24105	2.44e-20	0.59398	0.0642762	0.59398	0.0642762	9.24105	2.44e-20	2.15e-14			chr16	776037	776685	9	296394	296402	296394	296408	6.91434	4.7e-12	0.353573	0.0363639	0.353573	0.0363639	9.72318	2.4e-22	3.25e-16
chr17	53342602	53343553	7	206133	206139	206133	206140	8.86409	7.71e-19	0.376935	0.0407902	0.376935	0.0407902	9.24083	2.45e-20	2.15e-14			chr14	74100860	74100891	2	252407	252408	252405	252409	7.02584	2.13e-12	0.590188	0.0607581	0.590188	0.0607581	9.71373	2.64e-22	3.56e-16
chr15	96904723	96904960	3	165805	165807	165805	165807	9.24011	2.46e-20	0.48219	0.0521844	0.48219	0.0521844	9.24011	2.46e-20	2.17e-14			chr11	63273757	63274230	4	145397	145400	145390	145400	9.41145	4.89e-21	0.475948	0.0490036	0.475948	0.0490036	9.71251	2.67e-22	3.61e-16
chr8	101661788	101662021	6	456018	456023	456015	456024	8.11965	4.68e-16	0.393932	0.0426357	0.393932	0.0426357	9.23947	2.48e-20	2.18e-14			chr12	96389066	96390059	7	199578	199584	199578	199588	9.17118	4.68e-20	0.424997	0.043762	0.424997	0.043762	9.71155	2.69e-22	3.64e-16
chr22	21921269	21921743	3	298945	298947	298945	298949	8.3589	6.33e-17	0.475113	0.0514381	0.475113	0.0514381	9.23658	2.54e-20	2.24e-14			chr17	41607535	41607896	3	354893	354895	354893	354901	7.85078	4.13e-15	0.518301	0.0533717	0.518301	0.0533717	9.71116	2.7e-22	3.66e-16
chr1	171621279	171621834	3	35167	35169	35167	35171	-6.35619	2.07e-10	-0.487098	0.0527438	-0.487098	0.0527438	-9.23518	2.58e-20	2.27e-14			chr12	132381683	132381984	3	214401	214403	214401	214403	9.71063	2.72e-22	0.482802	0.0497189	0.482802	0.0497189	9.71063	2.72e-22	3.67e-16
chr11	125774311	125774447	3	98015	98017	98012	98017	9.1694	4.76e-20	0.523187	0.0566531	0.523187	0.0566531	9.23493	2.58e-20	2.28e-14			chr22	45609402	45609421	3	542921	542923	542921	542923	9.70988	2.74e-22	0.521725	0.0537314	0.521725	0.0537314	9.70988	2.74e-22	3.7e-16
chr15	41877387	41878006	5	155474	155478	155474	155478	9.23359	2.62e-20	0.38368	0.0415526	0.38368	0.0415526	9.23359	2.62e-20	2.3e-14			chr15	50570103	50570473	2	275796	275797	275796	275797	9.70561	2.85e-22	0.49265	0.0507593	0.49265	0.0507593	9.70561	2.85e-22	3.86e-16
chr8	50822381	50822801	4	451128	451131	451127	451137	7.24363	4.37e-13	0.460488	0.0498927	0.460488	0.0498927	9.22957	2.72e-20	2.39e-14			chr1	27687454	27687695	2	19234	19235	19230	19235	7.05713	1.7e-12	0.542438	0.0559072	0.542438	0.0559072	9.70247	2.94e-22	3.98e-16
chr2	241664371	241664439	2	281844	281845	281844	281845	-9.22956	2.72e-20	-0.569614	0.0617163	-0.569614	0.0617163	-9.22956	2.72e-20	2.39e-14			chr19	39260304	39260954	3	414994	414996	414994	414996	9.70009	3.01e-22	0.384499	0.0396387	0.384499	0.0396387	9.70009	3.01e-22	4.07e-16
chr19	55866087	55866094	2	246265	246266	246264	246276	8.7522	2.09e-18	0.627356	0.0679742	0.627356	0.0679742	9.22933	2.72e-20	2.4e-14			chr9	91605695	91605999	6	824188	824193	824187	824197	8.40223	4.38e-17	0.49511	0.0510564	0.49511	0.0510564	9.69731	3.1e-22	4.19e-16
chr10	682841	682871	2	47303	47304	47302	47304	8.64535	5.36e-18	0.610634	0.0661705	0.610634	0.0661705	9.22819	2.75e-20	2.42e-14			chr10	131567279	131568313	9	119686	119694	119682	119694	7.17834	7.06e-13	0.351002	0.0361984	0.351002	0.0361984	9.69662	3.12e-22	4.21e-16
chr2	150186706	150186921	2	268867	268868	268867	268869	8.86324	7.77e-19	0.555627	0.0602195	0.555627	0.0602195	9.22669	2.79e-20	2.46e-14			chr8	69243285	69243510	5	795830	795834	795824	795843	8.09154	5.89e-16	0.420863	0.0434122	0.420863	0.0434122	9.69458	3.18e-22	4.3e-16
chr6	31980043	31980052	3	389701	389703	389701	389703	-9.22562	2.82e-20	-0.513772	0.0556897	-0.513772	0.0556897	-9.22562	2.82e-20	2.48e-14			chr12	105031413	105031564	2	201600	201601	201600	201601	9.6938	3.2e-22	0.557987	0.0575612	0.557987	0.0575612	9.6938	3.2e-22	4.33e-16
chr16	3931229	3931885	4	171622	171625	171622	171625	9.2251	2.83e-20	0.454084	0.0492226	0.454084	0.0492226	9.2251	2.83e-20	2.49e-14			chr9	131684596	131684923	2	834772	834773	834771	834773	9.46412	2.96e-21	0.51258	0.0528943	0.51258	0.0528943	9.69066	3.3e-22	4.47e-16
chr4	46391929	46392528	6	339199	339204	339187	339205	7.58348	3.36e-14	0.419804	0.0455106	0.419804	0.0455106	9.22432	2.85e-20	2.51e-14			chr3	85008587	85008828	4	568514	568517	568504	568518	8.20742	2.26e-16	0.430745	0.0444509	0.430745	0.0444509	9.69034	3.31e-22	4.48e-16
chr18	30349900	30350441	3	219010	219012	219010	219017	7.0638	1.62e-12	0.506667	0.0549519	0.506667	0.0549519	9.2202	2.97e-20	2.61e-14			chr17	79533857	79534438	3	374749	374751	374747	374752	8.67063	4.3e-18	0.447879	0.0462241	0.447879	0.0462241	9.68929	3.35e-22	4.53e-16
chr10	73473235	73473423	2	57152	57153	57152	57153	9.21868	3.01e-20	0.564509	0.0612354	0.564509	0.0612354	9.21868	3.01e-20	2.65e-14			chr3	173115741	173115771	2	586996	586997	586995	587005	7.9626	1.68e-15	0.550059	0.056775	0.550059	0.056775	9.68841	3.38e-22	4.57e-16
chr11	128418551	128419356	5	98373	98377	98373	98378	9.0399	1.57e-19	0.468112	0.0507799	0.468112	0.0507799	9.21846	3.01e-20	2.65e-14			chr5	32712237	32712623	2	639296	639297	639296	639299	8.87293	7.12e-19	0.558474	0.0576649	0.558474	0.0576649	9.68482	3.5e-22	4.73e-16
chr7	153583318	153583867	3	439303	439305	439303	439305	9.21773	3.03e-20	0.486753	0.0528062	0.486753	0.0528062	9.21773	3.03e-20	2.67e-14			chr2	10469388	10470282	7	434923	434929	434923	434930	9.45627	3.19e-21	0.306665	0.0316685	0.306665	0.0316685	9.68362	3.54e-22	4.79e-16
chr11	705892	705999	2	71948	71949	71946	71953	6.73254	1.67e-11	0.567952	0.06162	0.567952	0.06162	9.21701	3.05e-20	2.69e-14			chr5	180018465	180018495	2	675166	675167	675159	675173	7.45003	9.33e-14	0.50043	0.0516793	0.50043	0.0516793	9.68338	3.55e-22	4.8e-16
chr10	57388283	57388402	3	55303	55305	55297	55305	8.28464	1.18e-16	0.476603	0.0517184	0.476603	0.0517184	9.21535	3.1e-20	2.73e-14			chr2	45028802	45030336	6	444877	444882	444872	444882	8.51801	1.62e-17	0.370322	0.0382524	0.370322	0.0382524	9.68102	3.63e-22	4.91e-16
chr1	107600409	107600762	2	25410	25411	25409	25411	8.58331	9.22e-18	0.52844	0.0573485	0.52844	0.0573485	9.21454	3.13e-20	2.75e-14			chr16	8738441	8738469	2	303025	303026	303023	303028	9.00472	2.16e-19	0.573416	0.0592355	0.573416	0.0592355	9.68027	3.66e-22	4.95e-16
chr1	148864223	148864853	3	28919	28921	28918	28921	8.7884	1.52e-18	0.515457	0.0559649	0.515457	0.0559649	9.21036	3.25e-20	2.86e-14			chr1	161184921	161185092	4	55980	55983	55974	55983	9.36751	7.43e-21	0.484818	0.0501141	0.484818	0.0501141	9.6743	3.88e-22	5.24e-16
chr19	56989102	56989740	3	246890	246892	246890	246892	9.20899	3.29e-20	0.495112	0.053764	0.495112	0.053764	9.20899	3.29e-20	2.9e-14			chr6	35570224	35570573	2	699106	699107	699106	699107	9.6724	3.95e-22	0.542662	0.0561041	0.542662	0.0561041	9.6724	3.95e-22	5.34e-16
chr7	75889229	75889570	3	427326	427328	427326	427329	8.76611	1.85e-18	0.476194	0.051714	0.476194	0.051714	9.20822	3.32e-20	2.92e-14			chr15	41806135	41806234	5	272840	272844	272837	272848	6.66067	2.73e-11	0.477419	0.0493861	0.477419	0.0493861	9.66707	4.16e-22	5.63e-16
chr19	7852051	7852214	5	228353	228357	228353	228358	-9.14968	5.71e-20	-0.540956	0.0587548	-0.540956	0.0587548	-9.207	3.35e-20	2.95e-14			chr17	55362520	55362815	2	361499	361500	361499	361502	8.70669	3.13e-18	0.532667	0.0551106	0.532667	0.0551106	9.66541	4.23e-22	5.72e-16
chr17	80329175	80330415	6	215723	215728	215720	215732	8.87463	7.02e-19	0.392809	0.042672	0.392809	0.042672	9.2053	3.41e-20	3e-14			chr15	29966827	29967593	7	269046	269052	269046	269053	9.28379	1.64e-20	0.339229	0.0351087	0.339229	0.0351087	9.66225	4.36e-22	5.9e-16
chr1	63785867	63786306	5	21442	21446	21442	21446	9.20478	3.42e-20	0.417628	0.0453708	0.417628	0.0453708	9.20478	3.42e-20	3.01e-14			chr1	233749381	233749633	4	77059	77062	77057	77071	7.06454	1.61e-12	0.364558	0.0377348	0.364558	0.0377348	9.66105	4.41e-22	5.97e-16
chr14	85995655	85996202	5	145550	145554	145550	145564	8.83043	1.04e-18	0.408301	0.0443667	0.408301	0.0443667	9.20287	3.49e-20	3.07e-14			chr17	70710636	70711001	4	366580	366583	366580	366583	9.66089	4.42e-22	0.407699	0.042201	0.407699	0.042201	9.66089	4.42e-22	5.98e-16
chr3	125899144	125899370	3	321137	321139	321135	321151	8.00148	1.23e-15	0.531428	0.0577509	0.531428	0.0577509	9.20208	3.51e-20	3.09e-14			chr18	11148682	11149841	11	379761	379771	379760	379771	9.18451	4.13e-20	0.337652	0.0349607	0.337652	0.0349607	9.65802	4.55e-22	6.15e-16
chr12	126168546	126168608	2	121250	121251	121249	121251	8.91135	5.04e-19	0.521193	0.0566392	0.521193	0.0566392	9.20198	3.51e-20	3.09e-14			chr2	25473529	25473895	2	438815	438816	438815	438826	8.76471	1.87e-18	0.503111	0.0521255	0.503111	0.0521255	9.65191	4.82e-22	6.53e-16
chr3	112693867	112694196	3	319261	319263	319261	319263	9.20181	3.52e-20	0.446917	0.0485684	0.446917	0.0485684	9.20181	3.52e-20	3.1e-14			chr16	4742732	4742906	2	302239	302240	302239	302240	9.65173	4.83e-22	0.477013	0.0494225	0.477013	0.0494225	9.65173	4.83e-22	6.54e-16
chr14	75389618	75389716	2	144406	144407	144405	144409	7.95428	1.8e-15	0.562377	0.0611624	0.562377	0.0611624	9.19482	3.76e-20	3.31e-14			chr2	176980673	176981336	9	474992	475000	474992	475002	8.94648	3.67e-19	0.360875	0.0373899	0.360875	0.0373899	9.65168	4.84e-22	6.54e-16
chr8	4852036	4852424	2	444353	444354	444352	444358	8.01754	1.08e-15	0.551512	0.0599836	0.551512	0.0599836	9.19438	3.77e-20	3.32e-14			chr17	76887876	76887989	2	371476	371477	371476	371477	9.64976	4.93e-22	0.486702	0.0504367	0.486702	0.0504367	9.64976	4.93e-22	6.66e-16
chr1	247171433	247171838	5	46299	46303	46294	46303	8.35271	6.67e-17	0.516992	0.0562334	0.516992	0.0562334	9.19368	3.8e-20	3.34e-14			chr1	19248952	19250279	4	13817	13820	13814	13820	8.08152	6.4e-16	0.420072	0.0435413	0.420072	0.0435413	9.64766	5.03e-22	6.8e-16
chr3	77087684	77089518	10	317437	317446	317437	317446	9.19268	3.83e-20	0.406244	0.0441921	0.406244	0.0441921	9.19268	3.83e-20	3.37e-14			chr16	85111583	85112370	3	326950	326952	326950	326953	9.13824	6.35e-20	0.476743	0.0494238	0.476743	0.0494238	9.64601	5.11e-22	6.91e-16
chr2	176972041	176972812	6	271816	271821	271812	271827	7.72789	1.09e-14	0.435083	0.0473307	0.435083	0.0473307	9.19239	3.84e-20	3.38e-14			chr11	76033367	76033473	3	155762	155764	155762	155764	9.64254	5.29e-22	0.381717	0.0395868	0.381717	0.0395868	9.64254	5.29e-22	7.15e-16
chr3	69591633	69592049	5	316753	316757	316753	316758	8.65031	5.14e-18	0.474342	0.0516082	0.474342	0.0516082	9.19121	3.88e-20	3.42e-14			chr20	55204351	55205792	7	512614	512620	512608	512622	8.85361	8.47e-19	0.33735	0.0349877	0.33735	0.0349877	9.64198	5.32e-22	7.19e-16
chrX	74143801	74144469	4	478787	478790	478787	478793	8.55382	1.19e-17	0.394975	0.0429757	0.394975	0.0429757	9.19064	3.9e-20	3.44e-14			chr1	3230424	3230647	3	4158	4160	4156	4160	8.59852	8.08e-18	0.489312	0.050769	0.489312	0.050769	9.638	5.53e-22	7.47e-16
chr16	30786619	30786672	2	176698	176699	176698	176702	7.34817	2.01e-13	0.562142	0.061165	0.562142	0.061165	9.19058	3.91e-20	3.44e-14			chr19	468773	469066	3	392364	392366	392364	392366	9.6379	5.53e-22	0.382997	0.0397387	0.382997	0.0397387	9.6379	5.53e-22	7.48e-16
chr10	71812134	71812332	7	56704	56710	56702	56710	8.90791	5.2e-19	0.37434	0.0407368	0.37434	0.0407368	9.18924	3.96e-20	3.48e-14			chr11	829035	829050	2	124649	124650	124649	124653	8.78192	1.61e-18	0.530031	0.0550078	0.530031	0.0550078	9.63555	5.66e-22	7.65e-16
chr3	119421604	119422161	6	319993	319998	319992	320000	7.96101	1.71e-15	0.419561	0.0456594	0.419561	0.0456594	9.18893	3.97e-20	3.49e-14			chr1	171621279	171621834	3	59052	59054	59052	59054	-9.63323	5.79e-22	-0.434028	0.0450553	-0.434028	0.0450553	-9.63323	5.79e-22	7.83e-16
chr6	39902014	39902356	7	396093	396099	396092	396102	8.55358	1.19e-17	0.448879	0.0488538	0.448879	0.0488538	9.1882	3.99e-20	3.52e-14			chr10	5734716	5735349	3	84774	84776	84774	84776	9.63195	5.86e-22	0.40915	0.0424784	0.40915	0.0424784	9.63195	5.86e-22	7.93e-16
chr11	32354742	32355509	7	79506	79512	79506	79512	9.18736	4.03e-20	0.384473	0.041848	0.384473	0.041848	9.18736	4.03e-20	3.54e-14			chr4	157997167	157997367	7	625369	625375	625368	625381	8.44231	3.11e-17	0.384259	0.0398967	0.384259	0.0398967	9.63134	5.9e-22	7.97e-16
chr17	32484014	32484259	5	198591	198595	198583	198595	8.28907	1.14e-16	0.483389	0.0526169	0.483389	0.0526169	9.18695	4.04e-20	3.56e-14			chr16	29690271	29690524	2	310213	310214	310213	310214	9.62953	6e-22	0.56095	0.0582531	0.56095	0.0582531	9.62953	6e-22	8.12e-16
chr1	4714991	4715615	5	4611	4615	4605	4615	8.94839	3.61e-19	0.42952	0.0467615	0.42952	0.0467615	9.18533	4.1e-20	3.61e-14			chr2	63275602	63276216	8	448853	448860	448853	448870	8.48299	2.19e-17	0.317426	0.0329682	0.317426	0.0329682	9.62825	6.08e-22	8.22e-16
chr6	166075022	166075520	4	409699	409702	409697	409703	8.50428	1.83e-17	0.507034	0.0552077	0.507034	0.0552077	9.18412	4.15e-20	3.65e-14			chr13	114828264	114828455	2	236913	236914	236913	236914	9.62689	6.16e-22	0.566383	0.0588334	0.566383	0.0588334	9.62689	6.16e-22	8.33e-16
chr19	863226	863244	2	223341	223342	223339	223342	8.12995	4.29e-16	0.60042	0.0653941	0.60042	0.0653941	9.18155	4.25e-20	3.74e-14			chr17	5000872	5001281	3	337614	337616	337613	337616	9.19619	3.71e-20	0.444061	0.0461284	0.444061	0.0461284	9.62661	6.17e-22	8.35e-16
chr6	31275807	31275875	2	387164	387165	387154	387180	9.67018	4.04e-22	0.616717	0.0671702	0.616717	0.0671702	9.18141	4.25e-20	3.75e-14			chr15	81426544	81426597	2	287976	287977	287971	287979	9.55936	1.18e-21	0.577529	0.0599935	0.577529	0.0599935	9.62653	6.18e-22	8.36e-16
chr9	116111459	116111676	3	468173	468175	468173	468175	9.17983	4.32e-20	0.514271	0.0560218	0.514271	0.0560218	9.17983	4.32e-20	3.8e-14			chr17	1173767	1174666	5	334342	334346	334339	334347	9.2707	1.85e-20	0.392642	0.0407909	0.392642	0.0407909	9.62574	6.23e-22	8.42e-16
chr11	131780492	131781257	5	99189	99193	99182	99193	8.18819	2.65e-16	0.432092	0.0470829	0.432092	0.0470829	9.17725	4.42e-20	3.89e-14			chr12	54391285	54391631	3	189595	189597	189593	189597	9.18751	4.02e-20	0.437512	0.04546	0.437512	0.04546	9.62411	6.33e-22	8.55e-16
chr14	37050403	37050455	2	139413	139414	139413	139415	7.90535	2.67e-15	0.562592	0.061306	0.562592	0.061306	9.17677	4.44e-20	3.91e-14			chr2	70312492	70312615	2	451059	451060	451059	451065	8.19996	2.4e-16	0.572148	0.0594605	0.572148	0.0594605	9.62232	6.44e-22	8.7e-16
chr19	5802267	5802444	2	227439	227440	227439	227440	9.17472	4.53e-20	0.566574	0.0617539	0.566574	0.0617539	9.17472	4.53e-20	3.99e-14			chr2	121412005	121412139	2	463857	463858	463856	463859	8.23935	1.73e-16	0.507212	0.0527177	0.507212	0.0527177	9.62127	6.5e-22	8.79e-16
chr6	33095755	33095865	2	392593	392594	392592	392596	-8.67032	4.31e-18	-0.528658	0.057623	-0.528658	0.057623	-9.17443	4.54e-20	4e-14			chr16	89033692	89034088	4	331287	331290	331287	331292	7.48663	7.07e-14	0.459584	0.0477748	0.459584	0.0477748	9.61979	6.6e-22	8.92e-16
chr12	6421474	6421513	2	101553	101554	101553	101558	-5.58159	2.38e-08	-0.518861	0.0565667	-0.518861	0.0565667	-9.17255	4.62e-20	4.07e-14			chr11	72492305	72492461	2	154037	154038	154036	154043	7.86362	3.73e-15	0.531268	0.0552284	0.531268	0.0552284	9.61949	6.62e-22	8.95e-16
chr1	220921670	220922217	7	41685	41691	41678	41691	8.34376	7.2e-17	0.414025	0.0451408	0.414025	0.0451408	9.17185	4.65e-20	4.09e-14			chr13	101173617	101173774	3	231436	231438	231436	231443	8.78395	1.58e-18	0.531764	0.0552828	0.531764	0.0552828	9.61898	6.65e-22	8.99e-16
chr15	96911165	96911988	4	165824	165827	165824	165827	9.1711	4.68e-20	0.449751	0.04904	0.449751	0.04904	9.1711	4.68e-20	4.12e-14			chr8	8646873	8646938	2	780421	780422	780421	780424	9.28816	1.57e-20	0.541184	0.0562684	0.541184	0.0562684	9.6179	6.72e-22	9.09e-16
chr3	137483503	137483555	4	323318	323321	323314	323326	6.71082	1.94e-11	0.488521	0.0532755	0.488521	0.0532755	9.16973	4.74e-20	4.18e-14			chr11	406019	406829	3	123819	123821	123816	123822	6.62259	3.53e-11	0.444414	0.0462071	0.444414	0.0462071	9.61786	6.72e-22	9.09e-16
chr1	215256262	215256978	8	41223	41230	41222	41230	9.16719	4.86e-20	0.36911	0.040254	0.36911	0.040254	9.16953	4.75e-20	4.18e-14			chr14	106331862	106332077	2	266148	266149	266130	266149	9.56775	1.09e-21	0.48106	0.0500276	0.48106	0.0500276	9.61589	6.85e-22	9.27e-16
chr2	206549667	206551844	8	274863	274870	274863	274870	9.16838	4.8e-20	0.338203	0.036888	0.338203	0.036888	9.16838	4.8e-20	4.23e-14			chr16	72088241	72088244	2	322444	322445	322444	322447	9.4957	2.19e-21	0.597944	0.0621832	0.597944	0.0621832	9.61584	6.85e-22	9.27e-16
chr21	22369485	22370733	8	293585	293592	293584	293594	8.68979	3.63e-18	0.407758	0.0444764	0.407758	0.0444764	9.16795	4.82e-20	4.24e-14			chr4	46995704	46995743	3	607880	607882	607873	607885	5.6256	1.85e-08	0.485162	0.0504656	0.485162	0.0504656	9.61372	7e-22	9.46e-16
chr2	27072402	27072564	3	253156	253158	253156	253158	9.1679	4.82e-20	0.490814	0.0535361	0.490814	0.0535361	9.1679	4.82e-20	4.25e-14			chr10	91043087	91043247	2	105819	105820	105819	105820	9.61314	7.04e-22	0.451455	0.0469623	0.451455	0.0469623	9.61314	7.04e-22	9.52e-16
chr18	12254148	12254241	5	217792	217796	217788	217806	7.71783	1.18e-14	0.490639	0.0535189	0.490639	0.0535189	9.16757	4.84e-20	4.26e-14			chr1	220921432	220922217	10	72097	72106	72093	72106	8.85801	8.15e-19	0.323543	0.0336735	0.323543	0.0336735	9.60825	7.38e-22	9.98e-16
chr4	166795401	166795649	5	348889	348893	348884	348896	7.67357	1.67e-14	0.455701	0.0497175	0.455701	0.0497175	9.16581	4.92e-20	4.33e-14			chr14	23284559	23284968	2	239002	239003	239001	239005	8.81366	1.21e-18	0.53141	0.0553241	0.53141	0.0553241	9.60539	7.59e-22	1.03e-15
chr3	131080579	131080593	2	322533	322534	322529	322539	8.18892	2.64e-16	0.610636	0.0666214	0.610636	0.0666214	9.16577	4.92e-20	4.33e-14			chr19	17219073	17219214	2	406866	406867	406866	406867	9.60501	7.62e-22	0.537765	0.055988	0.537765	0.055988	9.60501	7.62e-22	1.03e-15
chr4	79472605	79472807	3	341811	341813	341811	341817	8.41954	3.78e-17	0.43997	0.0480018	0.43997	0.0480018	9.1657	4.92e-20	4.33e-14			chr1	9884600	9884732	5	8552	8556	8549	8559	8.41164	4.04e-17	0.415027	0.0432117	0.415027	0.0432117	9.60451	7.65e-22	1.03e-15
chr8	1771973	1772393	6	443722	443727	443720	443727	6.91652	4.63e-12	0.397739	0.043395	0.397739	0.043395	9.16554	4.93e-20	4.34e-14			chr12	52416537	52416543	2	187845	187846	187844	187849	8.41229	4.02e-17	0.519314	0.0540736	0.519314	0.0540736	9.60384	7.7e-22	1.04e-15
chr10	94451625	94452311	4	60359	60362	60354	60364	6.91038	4.83e-12	0.505329	0.0551411	0.505329	0.0551411	9.16428	4.99e-20	4.39e-14			chr2	55320612	55320703	2	447332	447333	447332	447333	9.60309	7.76e-22	0.549265	0.0571967	0.549265	0.0571967	9.60309	7.76e-22	1.05e-15
chr7	44184403	44185646	4	423085	423088	423085	423088	9.16352	5.02e-20	0.367386	0.0400922	0.367386	0.0400922	9.16352	5.02e-20	4.42e-14			chr8	17354701	17354992	4	782866	782869	782862	782871	8.24522	1.65e-16	0.451682	0.0470353	0.451682	0.0470353	9.60305	7.76e-22	1.05e-15
chr3	181444131	181445025	9	327769	327777	327767	327780	7.52741	5.18e-14	0.373599	0.040772	0.373599	0.040772	9.16311	5.04e-20	4.44e-14			chr19	53832311	53832670	5	426215	426219	426215	426219	9.60176	7.86e-22	0.439471	0.0457698	0.439471	0.0457698	9.60176	7.86e-22	1.06e-15
chr22	18958135	18958832	4	297997	298000	297990	298000	6.71647	1.86e-11	0.446506	0.0487303	0.446506	0.0487303	9.1628	5.06e-20	4.45e-14			chr12	133072859	133073006	2	215444	215445	215443	215445	9.48855	2.34e-21	0.488645	0.0508938	0.488645	0.0508938	9.60127	7.9e-22	1.07e-15
chr19	57610689	57610870	3	247045	247047	247045	247048	8.26273	1.42e-16	0.501312	0.0547243	0.501312	0.0547243	9.16068	5.16e-20	4.54e-14			chr11	67142030	67142562	3	149833	149835	149829	149835	7.90103	2.77e-15	0.470808	0.049057	0.470808	0.049057	9.59718	8.22e-22	1.11e-15
chr4	158143439	158143750	3	348359	348361	348359	348363	8.42228	3.69e-17	0.53245	0.0581356	0.53245	0.0581356	9.15877	5.25e-20	4.62e-14			chr19	7733642	7734028	5	400041	400045	400041	400047	9.5855	9.2e-22	0.502904	0.0524052	0.502904	0.0524052	9.59646	8.27e-22	1.12e-15
chr7	1273200	1274166	4	413945	413948	413933	413948	8.10883	5.11e-16	0.440651	0.0481256	0.440651	0.0481256	9.15628	5.37e-20	4.73e-14			chr15	70432547	70432922	2	282789	282790	282789	282790	9.59621	8.29e-22	0.525807	0.0547932	0.525807	0.0547932	9.59621	8.29e-22	1.12e-15
chr20	44540813	44541153	4	289214	289217	289208	289217	8.78851	1.52e-18	0.499356	0.0545398	0.499356	0.0545398	9.15581	5.4e-20	4.75e-14			chr19	36203832	36204918	4	412999	413002	412999	413002	-9.59592	8.32e-22	-0.480531	0.0500765	-0.480531	0.0500765	-9.59592	8.32e-22	1.12e-15
chr8	10466454	10466918	2	445213	445214	445213	445214	-9.1558	5.4e-20	-0.522596	0.0570781	-0.522596	0.0570781	-9.1558	5.4e-20	4.75e-14			chr5	5139853	5140646	11	635133	635143	635133	635145	9.07711	1.11e-19	0.30311	0.0315892	0.30311	0.0315892	9.59537	8.36e-22	1.13e-15
chr6	31085004	31085034	2	386812	386813	386812	386813	-9.15545	5.41e-20	-0.585441	0.0639445	-0.585441	0.0639445	-9.15545	5.41e-20	4.77e-14			chr5	9545976	9547169	9	636130	636138	636130	636142	9.5505	1.29e-21	0.292296	0.0304624	0.292296	0.0304624	9.59531	8.37e-22	1.13e-15
chr7	56605828	56605835	3	424940	424942	424940	424942	9.15534	5.42e-20	0.593306	0.0648044	0.593306	0.0648044	9.15534	5.42e-20	4.77e-14			chr21	34774103	34775045	9	520939	520947	520939	520949	9.23721	2.53e-20	0.431681	0.0450013	0.431681	0.0450013	9.59264	8.59e-22	1.16e-15
chr19	39755575	39756248	4	238039	238042	238039	238042	9.15459	5.46e-20	0.452156	0.0493911	0.452156	0.0493911	9.15459	5.46e-20	4.8e-14			chr5	158637358	158637684	3	667803	667805	667793	667805	5.52203	3.35e-08	0.55086	0.0574275	0.55086	0.0574275	9.59228	8.62e-22	1.17e-15
chr10	129702726	129703001	2	67358	67359	67358	67359	-9.15343	5.52e-20	-0.582992	0.0636911	-0.582992	0.0636911	-9.15343	5.52e-20	4.86e-14			chr2	43266792	43266803	2	444238	444239	444238	444240	9.47043	2.79e-21	0.558517	0.0582383	0.558517	0.0582383	9.59021	8.79e-22	1.19e-15
chr8	105479248	105479318	2	456651	456652	456647	456655	7.5095	5.94e-14	0.547724	0.0598414	0.547724	0.0598414	9.15293	5.54e-20	4.88e-14			chr16	86370962	86371248	4	328157	328160	328157	328162	7.47982	7.44e-14	0.520219	0.0542554	0.520219	0.0542554	9.58833	8.95e-22	1.21e-15
chr14	105663019	105663478	4	151003	151006	151001	151006	7.94192	1.99e-15	0.436865	0.0477412	0.436865	0.0477412	9.15069	5.66e-20	4.98e-14			chr12	133022677	133022853	3	215354	215356	215353	215357	8.02792	9.91e-16	0.558595	0.0582689	0.558595	0.0582689	9.5865	9.11e-22	1.23e-15
chr19	7746413	7747220	5	228304	228308	228304	228308	9.15069	5.66e-20	0.38022	0.0415509	0.38022	0.0415509	9.15069	5.66e-20	4.98e-14			chr8	29211863	29211949	2	787459	787460	787459	787460	9.58405	9.33e-22	0.505953	0.0527911	0.505953	0.0527911	9.58405	9.33e-22	1.26e-15
chr7	32801485	32801648	3	421492	421494	421491	421499	7.62799	2.38e-14	0.512446	0.0560035	0.512446	0.0560035	9.15025	5.68e-20	5e-14			chr2	219152603	219152657	2	483930	483931	483928	483931	7.69769	1.39e-14	0.561873	0.058634	0.561873	0.058634	9.58271	9.45e-22	1.28e-15
chr12	114846849	114847578	7	117798	117804	117789	117804	7.36684	1.75e-13	0.396874	0.0433734	0.396874	0.0433734	9.15017	5.68e-20	5e-14			chr5	140180921	140181074	3	661399	661401	661396	661401	6.59562	4.23e-11	0.517062	0.0539633	0.517062	0.0539633	9.58173	9.54e-22	1.29e-15
chr12	58004731	58004992	3	111066	111068	111064	111069	8.21869	2.06e-16	0.510047	0.0557431	0.510047	0.0557431	9.14996	5.7e-20	5.01e-14			chr1	27961680	27962114	8	19477	19484	19476	19484	9.54155	1.41e-21	0.416629	0.0434847	0.416629	0.0434847	9.58105	9.61e-22	1.3e-15
chr22	33453893	33454632	11	301214	301224	301214	301224	9.14598	5.91e-20	0.362235	0.0396059	0.362235	0.0396059	9.14598	5.91e-20	5.2e-14			chr7	155164323	155165471	5	773622	773626	773622	773627	9.45424	3.25e-21	0.371605	0.038793	0.371605	0.038793	9.57917	9.78e-22	1.32e-15
chr13	25320133	25320750	4	125681	125684	125681	125684	9.1434	6.05e-20	0.443874	0.0485459	0.443874	0.0485459	9.1434	6.05e-20	5.33e-14			chr12	54070931	54071222	7	189265	189271	189262	189274	6.23777	4.44e-10	0.416425	0.0434749	0.416425	0.0434749	9.57851	9.85e-22	1.33e-15
chr6	32074856	32074934	2	390256	390257	390256	390257	-9.14304	6.07e-20	-0.548111	0.0599484	-0.548111	0.0599484	-9.14304	6.07e-20	5.35e-14			chr20	644302	644897	3	495340	495342	495340	495343	9.43596	3.87e-21	0.400141	0.0417808	0.400141	0.0417808	9.57717	9.97e-22	1.35e-15
chr7	84815361	84815543	2	428102	428103	428098	428109	8.70081	3.3e-18	0.543757	0.0594861	0.543757	0.0594861	9.14091	6.19e-20	5.45e-14			chr9	130955135	130955436	3	834264	834266	834264	834268	8.48048	2.24e-17	0.586143	0.0612043	0.586143	0.0612043	9.57684	1e-21	1.35e-15
chr5	16935888	16936369	3	355862	355864	355861	355875	6.35991	2.02e-10	0.501573	0.0548729	0.501573	0.0548729	9.14063	6.21e-20	5.47e-14			chr15	67440902	67441067	2	281439	281440	281439	281440	9.5753	1.02e-21	0.486379	0.0507952	0.486379	0.0507952	9.5753	1.02e-21	1.37e-15
chr4	54959548	54959708	2	339884	339885	339883	339890	8.57383	1e-17	0.560448	0.061315	0.560448	0.061315	9.14046	6.22e-20	5.48e-14			chr2	208695648	208695680	2	481715	481716	481715	481716	9.57306	1.04e-21	0.533384	0.0557172	0.533384	0.0557172	9.57306	1.04e-21	1.4e-15
chr13	37004747	37004812	3	127510	127512	127503	127541	5.47291	4.43e-08	0.507722	0.0555538	0.507722	0.0555538	9.13928	6.29e-20	5.54e-14			chr1	15801509	15801542	2	11496	11497	11496	11499	6.84726	7.53e-12	0.547828	0.0572338	0.547828	0.0572338	9.57176	1.05e-21	1.42e-15
chr19	58609618	58609960	8	247707	247714	247704	247717	8.21254	2.17e-16	0.410931	0.0449782	0.410931	0.0449782	9.13624	6.47e-20	5.69e-14			chr19	35773317	35773474	3	412593	412595	412588	412596	9.43884	3.77e-21	0.525424	0.0548961	0.525424	0.0548961	9.57124	1.06e-21	1.43e-15
chr16	15489968	15490293	2	173660	173661	173655	173661	7.24633	4.28e-13	0.529547	0.0579735	0.529547	0.0579735	9.1343	6.58e-20	5.8e-14			chr3	120401058	120401165	3	573489	573491	573489	573491	9.57111	1.06e-21	0.516913	0.0540077	0.516913	0.0540077	9.57111	1.06e-21	1.43e-15
chr6	17101478	17102536	7	379374	379380	379374	379383	8.92058	4.64e-19	0.364688	0.0399263	0.364688	0.0399263	9.13402	6.6e-20	5.81e-14			chr8	101315498	101315526	3	801513	801515	801513	801517	7.46126	8.57e-14	0.534393	0.0558365	0.534393	0.0558365	9.57067	1.06e-21	1.44e-15
chr16	11946064	11946115	2	173209	173210	173209	173210	9.13218	6.71e-20	0.581452	0.0636707	0.581452	0.0636707	9.13218	6.71e-20	5.91e-14			chr11	113953838	113954170	2	163316	163317	163314	163317	7.89554	2.89e-15	0.532599	0.0556544	0.532599	0.0556544	9.56977	1.07e-21	1.45e-15
chr12	122018770	122019031	4	119532	119535	119529	119543	7.82094	5.24e-15	0.533517	0.058422	0.533517	0.058422	9.13212	6.72e-20	5.91e-14			chr4	8439105	8439529	2	601886	601887	601885	601887	9.35934	8.02e-21	0.465566	0.0486529	0.465566	0.0486529	9.56914	1.08e-21	1.46e-15
chr3	85008587	85008828	4	317634	317637	317626	317638	7.56281	3.94e-14	0.480949	0.0526765	0.480949	0.0526765	9.13024	6.83e-20	6.02e-14			chr7	23245562	23245900	3	739425	739427	739424	739429	8.11508	4.85e-16	0.532439	0.0556426	0.532439	0.0556426	9.56892	1.08e-21	1.46e-15
chr2	43019727	43020457	9	255341	255349	255339	255349	8.99032	2.47e-19	0.330168	0.0361662	0.330168	0.0361662	9.12918	6.9e-20	6.08e-14			chr16	84373899	84373959	2	326392	326393	326392	326393	9.56841	1.09e-21	0.493339	0.0515592	0.493339	0.0515592	9.56841	1.09e-21	1.47e-15
chr6	29692365	29692399	3	383500	383502	383488	383508	-7.04239	1.89e-12	-0.566659	0.0620737	-0.566659	0.0620737	-9.1288	6.93e-20	6.1e-14			chr12	131401047	131401305	3	213563	213565	213562	213565	8.54532	1.28e-17	0.453486	0.047397	0.453486	0.047397	9.56782	1.09e-21	1.48e-15
chr1	3567303	3568004	13	4157	4169	4151	4180	8.35114	6.76e-17	0.398005	0.0436048	0.398005	0.0436048	9.12754	7.01e-20	6.17e-14			chr14	105804208	105804449	2	265564	265565	265564	265565	9.56586	1.11e-21	0.488454	0.0510622	0.488454	0.0510622	9.56586	1.11e-21	1.5e-15
chr3	50243323	50243930	3	313706	313708	313705	313708	9.09609	9.36e-20	0.412389	0.0451819	0.412389	0.0451819	9.12731	7.02e-20	6.18e-14			chr2	119604702	119605441	8	463016	463023	463016	463040	8.54107	1.33e-17	0.336199	0.035151	0.336199	0.035151	9.5644	1.13e-21	1.53e-15
chr2	121776314	121776604	3	266121	266123	266121	266123	9.12627	7.09e-20	0.580705	0.0636301	0.580705	0.0636301	9.12627	7.09e-20	6.24e-14			chr19	17357619	17357641	2	406978	406979	406977	406979	9.29096	1.53e-20	0.581753	0.0608547	0.581753	0.0608547	9.55971	1.18e-21	1.6e-15
chr4	7939940	7940389	4	335806	335809	335806	335812	10.3286	5.23e-25	0.418777	0.045888	0.418777	0.045888	9.12606	7.1e-20	6.25e-14			chr10	118609261	118609302	2	114881	114882	114872	114882	7.25525	4.01e-13	0.498842	0.0521861	0.498842	0.0521861	9.55889	1.19e-21	1.61e-15
chr10	22634578	22634733	3	51355	51357	51345	51358	8.04294	8.77e-16	0.469277	0.0514244	0.469277	0.0514244	9.12558	7.14e-20	6.28e-14			chr1	17674864	17675035	2	13008	13009	13008	13009	9.5578	1.2e-21	0.507233	0.0530701	0.507233	0.0530701	9.5578	1.2e-21	1.63e-15
chr6	83903927	83904091	4	400527	400530	400526	400530	7.44069	1e-13	0.522641	0.0572818	0.522641	0.0572818	9.12403	7.24e-20	6.37e-14			chr11	63753020	63753210	4	145716	145719	145716	145721	9.43878	3.77e-21	0.458586	0.047981	0.458586	0.047981	9.55767	1.2e-21	1.63e-15
chr4	164264520	164265745	10	348633	348642	348633	348642	9.12237	7.35e-20	0.3623	0.0397156	0.3623	0.0397156	9.12237	7.35e-20	6.47e-14			chr17	46659019	46660002	8	358123	358130	358123	358131	9.21033	3.25e-20	0.397525	0.0415925	0.397525	0.0415925	9.55763	1.2e-21	1.63e-15
chr10	128994605	128994644	3	67261	67263	67256	67264	8.24385	1.67e-16	0.594609	0.0651957	0.594609	0.0651957	9.12037	7.49e-20	6.59e-14			chr11	61159602	61159687	3	143799	143801	143795	143803	9.07999	1.09e-19	0.512716	0.0536484	0.512716	0.0536484	9.55697	1.21e-21	1.64e-15
chr18	44773985	44773988	2	219839	219840	219839	219841	8.70279	3.24e-18	0.607632	0.0666309	0.607632	0.0666309	9.11937	7.56e-20	6.65e-14			chr6	30458998	30459295	4	689235	689238	689225	689249	-5.76506	8.16e-09	-0.450628	0.0471527	-0.450628	0.0471527	-9.55678	1.21e-21	1.64e-15
chr16	51185110	51185147	3	178525	178527	178511	178540	7.27806	3.39e-13	0.552707	0.0606093	0.552707	0.0606093	9.11918	7.57e-20	6.66e-14			chr3	11267525	11267531	2	549025	549026	549020	549028	11.792	4.29e-32	0.586018	0.0613389	0.586018	0.0613389	9.55376	1.25e-21	1.69e-15
chr6	1410167	1410436	4	376297	376300	376297	376302	8.87148	7.22e-19	0.412563	0.0452587	0.412563	0.0452587	9.11566	7.82e-20	6.88e-14			chr2	42990957	42991559	4	444112	444115	444112	444115	9.55314	1.26e-21	0.4714	0.049345	0.4714	0.049345	9.55314	1.26e-21	1.7e-15
chr15	90455792	90456387	5	164667	164671	164664	164671	8.9069	5.25e-19	0.393215	0.043139	0.393215	0.043139	9.11507	7.86e-20	6.92e-14			chr11	116969999	116970002	2	164228	164229	164228	164229	9.55079	1.29e-21	0.546157	0.0571844	0.546157	0.0571844	9.55079	1.29e-21	1.74e-15
chr1	19110734	19110978	3	9770	9772	9770	9773	8.89823	5.67e-19	0.619831	0.0680065	0.619831	0.0680065	9.11429	7.92e-20	6.97e-14			chr3	128274597	128274795	2	576794	576795	576794	576795	9.5503	1.29e-21	0.503001	0.0526686	0.503001	0.0526686	9.5503	1.29e-21	1.75e-15
chr5	83679643	83680717	7	361663	361669	361655	361671	8.13485	4.12e-16	0.413598	0.0453873	0.413598	0.0453873	9.11263	8.04e-20	7.08e-14			chr22	33453994	33454632	10	536285	536294	536284	536294	9.52822	1.6e-21	0.325514	0.0340853	0.325514	0.0340853	9.55	1.3e-21	1.75e-15
chr8	24771125	24771466	5	447710	447714	447709	447714	9.05873	1.32e-19	0.429856	0.047174	0.429856	0.047174	9.11213	8.08e-20	7.11e-14			chr3	171866136	171866422	2	586692	586693	586692	586693	9.54889	1.31e-21	0.546845	0.057268	0.546845	0.057268	9.54889	1.31e-21	1.77e-15
chr7	43152254	43152542	3	422775	422777	422773	422784	8.17288	3.01e-16	0.485913	0.0533319	0.485913	0.0533319	9.11111	8.15e-20	7.18e-14			chr11	64739539	64739852	7	147026	147032	147019	147032	8.16891	3.11e-16	0.38849	0.0406878	0.38849	0.0406878	9.54806	1.32e-21	1.79e-15
chr7	155174508	155174991	3	439618	439620	439616	439623	8.40792	4.17e-17	0.438435	0.0481209	0.438435	0.0481209	9.11111	8.15e-20	7.18e-14			chr19	1523856	1524449	7	394066	394072	394066	394072	9.54803	1.32e-21	0.28775	0.0301371	0.28775	0.0301371	9.54803	1.32e-21	1.79e-15
chr8	35092687	35092876	4	449189	449192	449189	449192	9.11006	8.23e-20	0.492571	0.0540689	0.492571	0.0540689	9.11006	8.23e-20	7.25e-14			chr2	157185558	157185891	2	470225	470226	470225	470231	7.55603	4.16e-14	0.503067	0.0527094	0.503067	0.0527094	9.54416	1.37e-21	1.86e-15
chr10	27609286	27609333	3	51954	51956	51954	51956	-9.10952	8.27e-20	-0.544846	0.0598106	-0.544846	0.0598106	-9.10952	8.27e-20	7.29e-14			chr15	33360329	33360353	3	269969	269971	269964	269977	7.2056	5.78e-13	0.538927	0.0564725	0.538927	0.0564725	9.54318	1.39e-21	1.87e-15
chr11	58672888	58673453	4	82937	82940	82937	82942	8.21089	2.2e-16	0.426663	0.0468391	0.426663	0.0468391	9.10912	8.31e-20	7.31e-14			chr16	89894098	89894329	4	332601	332604	332601	332604	9.54205	1.4e-21	0.545084	0.0571244	0.545084	0.0571244	9.54205	1.4e-21	1.89e-15
chr11	3181928	3182119	2	74918	74919	74914	74919	8.94928	3.58e-19	0.523302	0.0574511	0.523302	0.0574511	9.10864	8.34e-20	7.35e-14			chr12	63544923	63544945	2	193395	193396	193384	193398	7.82405	5.11e-15	0.57985	0.0607714	0.57985	0.0607714	9.5415	1.41e-21	1.9e-15
chr17	21279613	21279696	4	196653	196656	196652	196662	8.44694	2.99e-17	0.464265	0.0509727	0.464265	0.0509727	9.10811	8.38e-20	7.38e-14			chr19	11998651	11998660	2	403221	403222	403213	403226	8.39429	4.69e-17	0.538054	0.0563914	0.538054	0.0563914	9.54142	1.41e-21	1.91e-15
chr4	115519006	115520072	10	344974	344983	344974	344983	9.10799	8.39e-20	0.322983	0.0354615	0.322983	0.0354615	9.10799	8.39e-20	7.39e-14			chr1	110166278	110166664	6	43200	43205	43200	43205	9.54136	1.41e-21	0.36318	0.0380638	0.36318	0.0380638	9.54136	1.41e-21	1.91e-15
chr14	99584421	99584939	4	147727	147730	147727	147730	9.10792	8.4e-20	0.468994	0.0514929	0.468994	0.0514929	9.10792	8.4e-20	7.39e-14			chr17	6679499	6679564	3	338400	338402	338393	338402	8.94507	3.72e-19	0.484453	0.0507793	0.484453	0.0507793	9.54037	1.42e-21	1.92e-15
chr18	31020627	31021065	6	219037	219042	219035	219042	9.02896	1.73e-19	0.372051	0.0408535	0.372051	0.0408535	9.10696	8.47e-20	7.46e-14			chr2	108602860	108603244	7	460531	460537	460530	460537	9.34512	9.18e-21	0.356959	0.037417	0.356959	0.037417	9.54002	1.43e-21	1.93e-15
chr22	30116439	30117148	5	300422	300426	300420	300427	8.16505	3.21e-16	0.420075	0.0461302	0.420075	0.0461302	9.1063	8.52e-20	7.5e-14			chr7	44184403	44185323	3	745917	745919	745917	745919	9.53756	1.46e-21	0.424574	0.0445161	0.424574	0.0445161	9.53756	1.46e-21	1.98e-15
chr16	33070551	33070632	2	177461	177462	177461	177462	9.10578	8.56e-20	0.576928	0.0633584	0.576928	0.0633584	9.10578	8.56e-20	7.54e-14			chr19	44646068	44646248	2	418760	418761	418749	418761	5.00409	5.61e-07	0.536398	0.0562433	0.536398	0.0562433	9.53711	1.47e-21	1.99e-15
chr1	60280088	60280106	3	21103	21105	21103	21113	7.17751	7.1e-13	0.524422	0.057596	0.524422	0.057596	9.10519	8.61e-20	7.58e-14			chr14	69404437	69404662	2	250520	250521	250520	250521	9.53683	1.47e-21	0.448479	0.047026	0.448479	0.047026	9.53683	1.47e-21	1.99e-15
chr17	78560478	78560916	3	213448	213450	213448	213450	9.10418	8.69e-20	0.490638	0.0538915	0.490638	0.0538915	9.10418	8.69e-20	7.65e-14			chr1	1712405	1712821	2	1909	1910	1909	1911	8.89069	6.07e-19	0.492928	0.05169	0.492928	0.05169	9.53623	1.48e-21	2e-15
chr5	50678925	50679147	3	358034	358036	358027	358043	6.25933	3.87e-10	0.561078	0.0616302	0.561078	0.0616302	9.10395	8.71e-20	7.67e-14			chr6	105388471	105388731	4	711715	711718	711713	711718	8.88042	6.66e-19	0.43927	0.0460861	0.43927	0.0460861	9.53151	1.55e-21	2.1e-15
chr2	237076171	237076726	4	279888	279891	279887	279908	8.38053	5.27e-17	0.444937	0.0488799	0.444937	0.0488799	9.10267	8.81e-20	7.76e-14			chr1	201425990	201426290	2	65170	65171	65170	65171	9.53108	1.56e-21	0.506114	0.0531014	0.506114	0.0531014	9.53108	1.56e-21	2.11e-15
chr3	53528857	53529259	3	314946	314948	314944	314952	8.02231	1.04e-15	0.453576	0.0498334	0.453576	0.0498334	9.10185	8.88e-20	7.82e-14			chr10	98416303	98416723	2	108064	108065	108063	108067	8.75543	2.03e-18	0.538845	0.0565372	0.538845	0.0565372	9.5308	1.56e-21	2.11e-15
chr8	101118083	101118899	7	455909	455915	455908	455915	8.88691	6.28e-19	0.401592	0.0441231	0.401592	0.0441231	9.10163	8.9e-20	7.83e-14			chr17	37791589	37791687	2	351600	351601	351600	351601	9.53021	1.57e-21	0.561335	0.0589006	0.561335	0.0589006	9.53021	1.57e-21	2.12e-15
chr1	1950036	1950616	4	1817	1820	1817	1820	9.10023	9.01e-20	0.425496	0.0467567	0.425496	0.0467567	9.10023	9.01e-20	7.94e-14			chr10	103326216	103326711	4	110583	110586	110583	110586	9.52799	1.6e-21	0.400124	0.0419946	0.400124	0.0419946	9.52799	1.6e-21	2.17e-15
chr1	159284082	159284298	2	32897	32898	32897	32898	-9.09927	9.09e-20	-0.576056	0.063308	-0.576056	0.063308	-9.09927	9.09e-20	8.01e-14			chr2	237780629	237780791	2	490663	490664	490663	490664	9.52712	1.62e-21	0.562808	0.0590742	0.562808	0.0590742	9.52712	1.62e-21	2.19e-15
chr4	24914929	24914970	3	337646	337648	337643	337648	8.83457	1e-18	0.453803	0.0498736	0.453803	0.0498736	9.09907	9.11e-20	8.02e-14			chr18	60118020	60118438	2	388262	388263	388262	388264	9.11457	7.9e-20	0.543521	0.0570508	0.543521	0.0570508	9.52696	1.62e-21	2.19e-15
chr7	149411256	149411377	2	437857	437858	437856	437858	7.49432	6.66e-14	0.54625	0.0600354	0.54625	0.0600354	9.0988	9.13e-20	8.04e-14			chr5	83679643	83680717	11	649670	649680	649664	649681	8.31296	9.33e-17	0.308053	0.0323382	0.308053	0.0323382	9.52598	1.63e-21	2.21e-15
chr14	103739856	103740476	5	149754	149758	149754	149759	8.80885	1.26e-18	0.435124	0.0478246	0.435124	0.0478246	9.09832	9.17e-20	8.08e-14			chr8	38831693	38832335	4	789814	789817	789805	789818	8.6288	6.2e-18	0.447589	0.0469963	0.447589	0.0469963	9.52393	1.67e-21	2.26e-15
chr19	41025658	41025863	2	238695	238696	238692	238697	8.82789	1.07e-18	0.546022	0.060014	0.546022	0.060014	9.09823	9.18e-20	8.08e-14			chr7	121940381	121940647	3	763718	763720	763715	763720	8.54727	1.26e-17	0.46919	0.0492657	0.46919	0.0492657	9.52367	1.67e-21	2.26e-15
chr16	24682074	24682446	2	174995	174996	174995	174996	9.09697	9.29e-20	0.538106	0.0591522	0.538106	0.0591522	9.09697	9.29e-20	8.18e-14			chr1	179712298	179712740	3	60971	60973	60963	60976	7.6639	1.8e-14	0.408143	0.042869	0.408143	0.042869	9.5207	1.72e-21	2.33e-15
chr17	38503802	38504102	2	200738	200739	200738	200739	9.09666	9.32e-20	0.56105	0.0616765	0.56105	0.0616765	9.09666	9.32e-20	8.2e-14			chr19	52264303	52264411	2	425331	425332	425331	425334	8.37262	5.63e-17	0.521869	0.0548168	0.521869	0.0548168	9.52024	1.73e-21	2.34e-15
chr19	52391350	52391480	4	244490	244493	244482	244495	8.17828	2.88e-16	0.55181	0.0606702	0.55181	0.0606702	9.09524	9.44e-20	8.31e-14			chr3	179064461	179064487	2	587789	587790	587788	587790	8.7907	1.49e-18	0.538168	0.0565437	0.538168	0.0565437	9.51772	1.77e-21	2.39e-15
chr7	89783848	89783976	2	428452	428453	428444	428453	5.44237	5.26e-08	0.533023	0.0586048	0.533023	0.0586048	9.09521	9.44e-20	8.31e-14			chr14	74892569	74893183	6	252872	252877	252872	252878	8.98624	2.56e-19	0.344048	0.0361541	0.344048	0.0361541	9.51614	1.8e-21	2.43e-15
chr5	32714038	32714243	2	356484	356485	356476	356486	8.54871	1.24e-17	0.548516	0.0603098	0.548516	0.0603098	9.09497	9.46e-20	8.33e-14			chr12	46767928	46767943	2	184686	184687	184683	184688	7.12522	1.04e-12	0.536462	0.0563807	0.536462	0.0563807	9.51499	1.82e-21	2.46e-15
chr8	124194935	124195192	4	457932	457935	457928	457935	7.54754	4.44e-14	0.510653	0.056153	0.510653	0.056153	9.09395	9.55e-20	8.41e-14			chr19	52901271	52901639	4	425723	425726	425714	425726	6.45678	1.07e-10	0.457133	0.0480451	0.457133	0.0480451	9.51467	1.82e-21	2.47e-15
chr6	28830789	28830902	2	382432	382433	382432	382471	7.49906	6.43e-14	0.589467	0.0648201	0.589467	0.0648201	9.0939	9.55e-20	8.41e-14			chr12	125365782	125365941	3	211668	211670	211668	211670	9.51302	1.85e-21	0.494737	0.0520063	0.494737	0.0520063	9.51302	1.85e-21	2.5e-15
chr1	99470560	99470618	2	25006	25007	25002	25012	8.37886	5.34e-17	0.509457	0.0560277	0.509457	0.0560277	9.09294	9.64e-20	8.49e-14			chr17	25859382	25859442	2	346237	346238	346237	346238	9.5128	1.86e-21	0.53608	0.0563536	0.53608	0.0563536	9.5128	1.86e-21	2.51e-15
chr14	103745432	103745602	2	149762	149763	149761	149763	8.35701	6.43e-17	0.524151	0.057651	0.524151	0.057651	9.09181	9.74e-20	8.58e-14			chr5	7851031	7851407	5	635871	635875	635871	635875	9.51232	1.86e-21	0.379279	0.0398724	0.379279	0.0398724	9.51232	1.86e-21	2.52e-15
chr6	4282075	4282172	2	377220	377221	377220	377223	7.3917	1.45e-13	0.53576	0.0589358	0.53576	0.0589358	9.09057	9.85e-20	8.67e-14			chr6	161621792	161622097	2	725451	725452	725451	725452	9.51078	1.89e-21	0.537213	0.0564846	0.537213	0.0564846	9.51078	1.89e-21	2.56e-15
chr17	39868441	39868610	2	201309	201310	201309	201310	-9.08845	1e-19	-0.559192	0.0615278	-0.559192	0.0615278	-9.08845	1e-19	8.85e-14			chr15	29210444	29210759	3	268815	268817	268814	268817	8.50135	1.87e-17	0.533156	0.0560592	0.533156	0.0560592	9.5106	1.9e-21	2.56e-15
chr1	27854514	27854962	4	12997	13000	12997	13001	8.06752	7.17e-16	0.507848	0.0558811	0.507848	0.0558811	9.08801	1.01e-19	8.88e-14			chr17	1665119	1665262	5	334920	334924	334920	334925	9.31616	1.21e-20	0.405675	0.0426604	0.405675	0.0426604	9.50942	1.92e-21	2.59e-15
chr15	100913571	100913948	4	166490	166493	166490	166493	9.08748	1.01e-19	0.455389	0.0501117	0.455389	0.0501117	9.08748	1.01e-19	8.92e-14			chr7	4885596	4885643	2	735094	735095	735093	735096	8.24357	1.67e-16	0.53088	0.0558286	0.53088	0.0558286	9.50911	1.92e-21	2.6e-15
chr5	122372327	122372942	8	364507	364514	364507	364514	9.08605	1.03e-19	0.336152	0.0369965	0.336152	0.0369965	9.08605	1.03e-19	9.04e-14			chr6	30313495	30314115	5	689049	689053	689022	689053	6.88835	5.64e-12	0.318531	0.033499	0.318531	0.033499	9.50869	1.93e-21	2.61e-15
chr1	145075538	145075831	2	28275	28276	28274	28276	8.89733	5.72e-19	0.550679	0.0606144	0.550679	0.0606144	9.08496	1.04e-19	9.13e-14			chr7	47621687	47621810	4	747162	747165	747158	747171	7.47664	7.62e-14	0.423039	0.0444923	0.423039	0.0444923	9.50813	1.94e-21	2.63e-15
chr4	107957072	107957430	4	344128	344131	344124	344131	8.14844	3.69e-16	0.471097	0.0518643	0.471097	0.0518643	9.08327	1.05e-19	9.28e-14			chr10	73473235	73473423	2	100570	100571	100570	100571	9.50526	2e-21	0.535312	0.0563175	0.535312	0.0563175	9.50526	2e-21	2.7e-15
chr16	56666049	56666334	3	179284	179286	179282	179289	7.59072	3.18e-14	0.509905	0.0561458	0.509905	0.0561458	9.0818	1.07e-19	9.4e-14			chr17	76850198	76850277	5	371440	371444	371439	371444	8.65201	5.06e-18	0.464327	0.0488632	0.464327	0.0488632	9.5026	2.05e-21	2.77e-15
chr7	15725322	15725477	2	418515	418516	418514	418530	8.21014	2.21e-16	0.537724	0.0592093	0.537724	0.0592093	9.08174	1.07e-19	9.41e-14			chr1	8939736	8940460	3	7844	7846	7844	7846	9.50247	2.05e-21	0.486561	0.0512036	0.486561	0.0512036	9.50247	2.05e-21	2.77e-15
chr8	10587769	10588486	5	445272	445276	445265	445276	7.36797	1.73e-13	0.399199	0.0439638	0.399199	0.0439638	9.08017	1.08e-19	9.54e-14			chr1	19186787	19186805	2	13743	13744	13743	13744	9.50102	2.08e-21	0.452831	0.0476612	0.452831	0.0476612	9.50102	2.08e-21	2.81e-15
chr18	25754857	25756333	7	218800	218806	218800	218807	8.4685	2.49e-17	0.307506	0.0338707	0.307506	0.0338707	9.07883	1.1e-19	9.66e-14			chr8	8932588	8932770	2	780556	780557	780556	780557	9.49882	2.12e-21	0.54737	0.057625	0.54737	0.057625	9.49882	2.12e-21	2.87e-15
chr4	154373479	154373513	2	347918	347919	347918	347919	9.0781	1.1e-19	0.602914	0.0664141	0.602914	0.0664141	9.0781	1.1e-19	9.73e-14			chr12	50426531	50426901	3	186774	186776	186774	186777	8.96934	2.98e-19	0.451477	0.0475355	0.451477	0.0475355	9.49768	2.15e-21	2.9e-15
chr16	54322938	54323498	4	178836	178839	178833	178839	8.57783	9.67e-18	0.435019	0.0479227	0.435019	0.0479227	9.07751	1.11e-19	9.78e-14			chr1	33721234	33721369	2	22600	22601	22600	22602	8.55601	1.17e-17	0.455318	0.0479497	0.455318	0.0479497	9.49573	2.19e-21	2.96e-15
chr1	16539013	16539119	3	8838	8840	8838	8840	-9.077	1.12e-19	-0.509321	0.0561112	-0.509321	0.0561112	-9.077	1.12e-19	9.83e-14			chr1	1564920	1565027	3	1695	1697	1691	1697	9.91908	3.44e-23	0.540076	0.0568795	0.540076	0.0568795	9.49509	2.2e-21	2.98e-15
chr2	63286355	63286621	2	257863	257864	257856	257865	8.03303	9.51e-16	0.545644	0.0601141	0.545644	0.0601141	9.07682	1.12e-19	9.84e-14			chr7	100091786	100091793	2	758638	758639	758637	758639	8.39512	4.65e-17	0.56974	0.0600176	0.56974	0.0600176	9.49288	2.25e-21	3.04e-15
chr3	24536474	24536478	2	309169	309170	309162	309186	7.67553	1.65e-14	0.624942	0.0688823	0.624942	0.0688823	9.07261	1.16e-19	1.02e-13			chr13	102068432	102069169	7	231655	231661	231653	231662	8.37884	5.35e-17	0.330082	0.0347734	0.330082	0.0347734	9.49236	2.26e-21	3.05e-15
chr1	179711859	179712281	8	36098	36105	36098	36112	8.5229	1.56e-17	0.374958	0.0413294	0.374958	0.0413294	9.07244	1.16e-19	1.02e-13			chr10	5987662	5987798	2	84923	84924	84923	84929	5.69851	1.21e-08	0.561837	0.0591976	0.561837	0.0591976	9.49086	2.29e-21	3.1e-15
chr1	209848306	209848901	8	40267	40274	40267	40277	8.43597	3.28e-17	0.433123	0.0477415	0.433123	0.0477415	9.07226	1.17e-19	1.03e-13			chr9	124009589	124009672	2	831245	831246	831245	831247	9.44358	3.6e-21	0.545982	0.0575278	0.545982	0.0575278	9.49075	2.29e-21	3.1e-15
chr8	22132874	22132992	5	447054	447058	447050	447062	6.12576	9.03e-10	0.509971	0.0562207	0.509971	0.0562207	9.07089	1.18e-19	1.04e-13			chr13	30728040	30728185	3	220187	220189	220186	220189	-8.72243	2.72e-18	-0.529076	0.0557517	-0.529076	0.0557517	-9.48987	2.31e-21	3.13e-15
chr6	29759955	29759972	2	383682	383683	383680	383693	7.8569	3.94e-15	0.602693	0.0664437	0.602693	0.0664437	9.07073	1.18e-19	1.04e-13			chr12	58328727	58329015	2	192776	192777	192776	192777	9.48905	2.33e-21	0.520161	0.0548169	0.520161	0.0548169	9.48905	2.33e-21	3.15e-15
chr16	31008960	31009035	2	176899	176900	176898	176901	8.32145	8.69e-17	0.503449	0.0555123	0.503449	0.0555123	9.06915	1.2e-19	1.06e-13			chr19	38345819	38346023	3	414299	414301	414299	414302	9.32414	1.12e-20	0.471439	0.0496915	0.471439	0.0496915	9.48731	2.37e-21	3.21e-15
chr7	27204052	27204981	8	420308	420315	420305	420325	7.1427	9.15e-13	0.413368	0.0455824	0.413368	0.0455824	9.06859	1.21e-19	1.06e-13			chr12	123518833	123519476	6	210264	210269	210264	210269	9.48503	2.42e-21	0.35938	0.0378892	0.35938	0.0378892	9.48503	2.42e-21	3.28e-15
chr18	63417385	63417783	6	221137	221142	221137	221142	9.06858	1.21e-19	0.448514	0.049458	0.448514	0.049458	9.06858	1.21e-19	1.06e-13			chr4	54959548	54959708	2	609022	609023	609022	609028	8.93897	3.93e-19	0.519724	0.0547964	0.519724	0.0547964	9.48464	2.43e-21	3.29e-15
chr19	822635	822842	2	223264	223265	223264	223265	9.06841	1.21e-19	0.508498	0.0560735	0.508498	0.0560735	9.06841	1.21e-19	1.06e-13			chr1	35913782	35914081	3	23375	23377	23375	23377	9.48346	2.46e-21	0.506624	0.0534218	0.506624	0.0534218	9.48346	2.46e-21	3.33e-15
chr1	36916605	36916744	3	15611	15613	15610	15613	8.5579	1.15e-17	0.512428	0.056511	0.512428	0.056511	9.06775	1.22e-19	1.07e-13			chr16	67906209	67906723	4	319884	319887	319884	319887	9.48185	2.5e-21	0.38627	0.0407379	0.38627	0.0407379	9.48185	2.5e-21	3.38e-15
chr5	140777473	140777503	3	368413	368415	368412	368417	7.6248	2.44e-14	0.5483	0.0604694	0.5483	0.0604694	9.0674	1.22e-19	1.07e-13			chr8	24772309	24772513	6	785680	785685	785669	785689	7.72948	1.08e-14	0.40894	0.0431325	0.40894	0.0431325	9.48102	2.52e-21	3.41e-15
chr5	34838922	34839036	2	356720	356721	356720	356723	8.45024	2.91e-17	0.551317	0.0608092	0.551317	0.0608092	9.06636	1.23e-19	1.08e-13			chr14	103739856	103740476	4	263524	263527	263524	263528	9.21582	3.09e-20	0.415583	0.0438343	0.415583	0.0438343	9.48077	2.52e-21	3.41e-15
chr14	48143852	48145588	7	140028	140034	140025	140034	8.2286	1.89e-16	0.427384	0.0471413	0.427384	0.0471413	9.06602	1.23e-19	1.09e-13			chr19	57183268	57183342	2	429090	429091	429082	429091	8.51142	1.72e-17	0.52844	0.0557477	0.52844	0.0557477	9.47913	2.56e-21	3.47e-15
chr19	12876846	12877000	3	230925	230927	230925	230928	-8.93599	4.04e-19	-0.630249	0.0695193	-0.630249	0.0695193	-9.06581	1.24e-19	1.09e-13			chr2	32490589	32490776	3	441772	441774	441772	441777	9.37914	6.65e-21	0.475582	0.0501748	0.475582	0.0501748	9.47851	2.58e-21	3.49e-15
chr4	995849	996175	4	332002	332005	332002	332006	8.79718	1.4e-18	0.428273	0.0472446	0.428273	0.0472446	9.065	1.25e-19	1.1e-13			chr1	16539013	16539119	3	12175	12177	12175	12178	-9.40414	5.25e-21	-0.409152	0.0431682	-0.409152	0.0431682	-9.47809	2.59e-21	3.5e-15
chr18	74960652	74961785	20	221716	221735	221715	221746	9.02035	1.87e-19	0.268169	0.0295833	0.268169	0.0295833	9.06488	1.25e-19	1.1e-13			chr1	200842890	200843333	2	64776	64777	64774	64777	9.03136	1.7e-19	0.479905	0.0506338	0.479905	0.0506338	9.47796	2.59e-21	3.51e-15
chr5	113698291	113698506	3	363818	363820	363807	363823	7.72791	1.09e-14	0.503283	0.0555264	0.503283	0.0555264	9.06384	1.26e-19	1.11e-13			chr6	158507930	158508188	3	724222	724224	724221	724225	9.36861	7.35e-21	0.490704	0.0517764	0.490704	0.0517764	9.47737	2.61e-21	3.53e-15
chr19	21541699	21541772	4	234770	234773	234769	234773	8.62897	6.19e-18	0.459094	0.050655	0.459094	0.050655	9.06315	1.27e-19	1.12e-13			chr1	41981911	41982392	3	26601	26603	26598	26603	9.24977	2.25e-20	0.470276	0.0496237	0.470276	0.0496237	9.47684	2.62e-21	3.54e-15
chr1	164290179	164290833	8	34095	34102	34095	34102	9.06271	1.27e-19	0.357937	0.0394956	0.357937	0.0394956	9.06271	1.27e-19	1.12e-13			chr7	116963479	116963500	3	763127	763129	763123	763136	7.15431	8.41e-13	0.546197	0.0576364	0.546197	0.0576364	9.47661	2.63e-21	3.55e-15
chr2	229046406	229046785	4	278067	278070	278064	278070	8.11099	5.02e-16	0.437823	0.0483129	0.437823	0.0483129	9.06223	1.28e-19	1.13e-13			chr6	31275551	31276664	22	691028	691049	691027	691052	10.5493	5.12e-26	0.341859	0.036074	0.341859	0.036074	9.4766	2.63e-21	3.55e-15
chr7	117512803	117513101	4	433480	433483	433480	433487	8.07543	6.72e-16	0.49237	0.0543328	0.49237	0.0543328	9.06211	1.28e-19	1.13e-13			chr17	80693076	80693912	8	376572	376579	376572	376579	9.47509	2.67e-21	0.330851	0.034918	0.330851	0.034918	9.47509	2.67e-21	3.6e-15
chr1	19615652	19615659	2	9984	9985	9974	9986	7.88012	3.27e-15	0.58532	0.0645997	0.58532	0.0645997	9.06072	1.3e-19	1.14e-13			chr22	47081634	47082260	5	544014	544018	544014	544018	9.47504	2.67e-21	0.440084	0.0464467	0.440084	0.0464467	9.47504	2.67e-21	3.61e-15
chr6	125283245	125283953	3	404337	404339	404336	404348	6.70113	2.07e-11	0.506594	0.0559351	0.506594	0.0559351	9.05682	1.34e-19	1.18e-13			chr20	48383802	48383974	2	510546	510547	510546	510547	9.47437	2.68e-21	0.54163	0.0571679	0.54163	0.0571679	9.47437	2.68e-21	3.63e-15
chr12	5153054	5153288	3	101305	101307	101305	101307	9.05666	1.35e-19	0.497256	0.054905	0.497256	0.054905	9.05666	1.35e-19	1.18e-13			chr3	195538675	195538730	2	593560	593561	593560	593570	-4.40114	1.08e-05	-0.541095	0.057112	-0.541095	0.057112	-9.47428	2.69e-21	3.63e-15
chr2	133426934	133427612	3	267828	267830	267823	267831	7.03644	1.97e-12	0.485083	0.0535644	0.485083	0.0535644	9.05606	1.35e-19	1.19e-13			chr17	80841933	80842469	4	376830	376833	376830	376833	-9.47326	2.71e-21	-0.465551	0.0491437	-0.465551	0.0491437	-9.47326	2.71e-21	3.67e-15
chr2	230135577	230136146	6	278092	278097	278092	278098	9.05395	1.38e-19	0.387851	0.0428315	0.387851	0.0428315	9.05528	1.36e-19	1.2e-13			chr19	36247526	36248008	5	413094	413098	413093	413100	8.70219	3.26e-18	0.458669	0.0484265	0.458669	0.0484265	9.47146	2.76e-21	3.73e-15
chr5	1886828	1887300	4	353794	353797	353794	353799	8.22951	1.88e-16	0.444206	0.0490555	0.444206	0.0490555	9.05516	1.36e-19	1.2e-13			chr19	44952725	44952730	2	418908	418909	418903	418914	7.33956	2.14e-13	0.572159	0.0604215	0.572159	0.0604215	9.46947	2.81e-21	3.8e-15
chr4	40751770	40752838	8	338712	338719	338711	338721	8.2996	1.04e-16	0.36516	0.040327	0.36516	0.040327	9.05499	1.37e-19	1.2e-13			chr11	93583693	93583750	2	159088	159089	159085	159093	7.57623	3.56e-14	0.538746	0.0568961	0.538746	0.0568961	9.46894	2.83e-21	3.82e-15
chr8	1448361	1448750	3	443443	443445	443443	443450	-6.84054	7.89e-12	-0.527065	0.0582076	-0.527065	0.0582076	-9.05491	1.37e-19	1.2e-13			chr14	29235973	29236476	9	241116	241124	241103	241125	8.26153	1.44e-16	0.364233	0.038473	0.364233	0.038473	9.46724	2.87e-21	3.89e-15
chr2	177024947	177025608	3	272001	272003	271994	272003	8.05397	8.02e-16	0.494578	0.0546242	0.494578	0.0546242	9.0542	1.38e-19	1.21e-13			chr8	145065325	145065456	4	814026	814029	814026	814030	9.26533	1.94e-20	0.446361	0.0471569	0.446361	0.0471569	9.46545	2.92e-21	3.95e-15
chr2	242805838	242805904	2	282674	282675	282674	282675	9.05369	1.38e-19	0.565465	0.0624569	0.565465	0.0624569	9.05369	1.38e-19	1.22e-13			chr1	159915970	159916126	4	55003	55006	55001	55006	9.3194	1.17e-20	0.445774	0.0471083	0.445774	0.0471083	9.46274	3e-21	4.06e-15
chr7	100464553	100464771	2	431148	431149	431142	431157	8.21975	2.04e-16	0.509339	0.056258	0.509339	0.056258	9.05364	1.38e-19	1.22e-13			chr5	176734343	176734858	4	672818	672821	672818	672822	9.16103	5.14e-20	0.473414	0.0500352	0.473414	0.0500352	9.46162	3.03e-21	4.1e-15
chr5	166405485	166405523	2	371749	371750	371749	371755	7.79029	6.69e-15	0.567052	0.0626347	0.567052	0.0626347	9.05333	1.39e-19	1.22e-13			chr1	60140450	60140663	2	33826	33827	33826	33827	9.46161	3.03e-21	0.521925	0.0551624	0.521925	0.0551624	9.46161	3.03e-21	4.1e-15
chr22	19748777	19749188	4	298290	298293	298288	298293	8.20342	2.34e-16	0.417767	0.0461463	0.417767	0.0461463	9.05309	1.39e-19	1.22e-13			chr17	40687822	40687830	2	354009	354010	354007	354016	6.74564	1.52e-11	0.560517	0.0592497	0.560517	0.0592497	9.46025	3.07e-21	4.15e-15
chr11	120110882	120110887	2	96726	96727	96719	96728	8.11509	4.85e-16	0.61866	0.0683458	0.61866	0.0683458	9.05192	1.4e-19	1.24e-13			chr3	127634188	127634271	2	576413	576414	576410	576419	7.5027	6.25e-14	0.50975	0.053896	0.50975	0.053896	9.45802	3.14e-21	4.24e-15
chr2	134024266	134024459	3	267870	267872	267867	267873	7.86322	3.74e-15	0.518654	0.0573002	0.518654	0.0573002	9.05153	1.41e-19	1.24e-13			chr10	736083	736625	4	82271	82274	82271	82274	9.45503	3.23e-21	0.423295	0.0447693	0.423295	0.0447693	9.45503	3.23e-21	4.37e-15
chr12	38531935	38532614	5	105786	105790	105786	105791	8.53011	1.46e-17	0.465092	0.0513905	0.465092	0.0513905	9.05015	1.43e-19	1.26e-13			chr20	62586279	62586772	2	517523	517524	517523	517524	9.45458	3.24e-21	0.503424	0.0532465	0.503424	0.0532465	9.45458	3.24e-21	4.39e-15
chrX	37003511	37003934	3	475138	475140	475138	475144	8.29662	1.07e-16	0.431975	0.0477324	0.431975	0.0477324	9.04993	1.43e-19	1.26e-13			chr19	4474970	4475009	2	397525	397526	397525	397529	7.73148	1.06e-14	0.509477	0.0538931	0.509477	0.0538931	9.45347	3.28e-21	4.43e-15
chr18	70535005	70535406	3	221284	221286	221279	221286	9.59295	8.56e-22	0.498094	0.0550687	0.498094	0.0550687	9.04496	1.5e-19	1.32e-13			chr1	220101725	220102517	14	71842	71855	71839	71855	9.42362	4.36e-21	0.247317	0.0261619	0.247317	0.0261619	9.45333	3.28e-21	4.44e-15
chr20	55841149	55841893	7	290579	290585	290575	290590	7.63961	2.18e-14	0.41356	0.045724	0.41356	0.045724	9.04469	1.5e-19	1.32e-13			chr14	34419546	34420415	11	242011	242021	242011	242026	7.5847	3.33e-14	0.316228	0.0334647	0.316228	0.0334647	9.44961	3.4e-21	4.6e-15
chr10	118893602	118894180	3	65147	65149	65145	65149	8.23523	1.79e-16	0.495367	0.0547719	0.495367	0.0547719	9.04419	1.51e-19	1.33e-13			chr17	4981221	4981416	3	337599	337601	337599	337602	9.0991	9.11e-20	0.484744	0.0512998	0.484744	0.0512998	9.44924	3.41e-21	4.62e-15
chr2	223163033	223163326	3	277431	277433	277427	277438	8.82337	1.11e-18	0.486815	0.0538359	0.486815	0.0538359	9.04257	1.53e-19	1.35e-13			chr5	14325937	14326153	3	637026	637028	637026	637030	8.09017	5.96e-16	0.502733	0.053204	0.502733	0.053204	9.44916	3.42e-21	4.62e-15
chr14	36986996	36987408	3	139370	139372	139368	139391	7.78962	6.72e-15	0.488678	0.0540553	0.488678	0.0540553	9.04034	1.56e-19	1.38e-13			chr5	54601463	54601554	2	643177	643178	643176	643178	9.44388	3.59e-21	0.48451	0.051278	0.48451	0.051278	9.44868	3.43e-21	4.64e-15
chr22	48884945	48885446	3	304930	304932	304929	304933	7.9767	1.5e-15	0.501366	0.0554594	0.501366	0.0554594	9.04023	1.56e-19	1.38e-13			chr22	39759992	39760036	2	539435	539436	539433	539439	7.31462	2.58e-13	0.54799	0.0580018	0.54799	0.0580018	9.44781	3.46e-21	4.68e-15
chr2	133062284	133062300	2	267753	267754	267752	267755	7.18651	6.65e-13	0.576622	0.0637859	0.576622	0.0637859	9.03996	1.57e-19	1.38e-13			chr5	72415770	72416275	10	646669	646678	646667	646680	9.15733	5.32e-20	0.321561	0.0340375	0.321561	0.0340375	9.44726	3.48e-21	4.7e-15
chr10	99790170	99791308	8	61532	61539	61529	61539	8.47784	2.29e-17	0.354517	0.0392199	0.354517	0.0392199	9.03922	1.58e-19	1.39e-13			chr17	79678105	79678158	2	374965	374966	374964	374967	9.06185	1.28e-19	0.531796	0.0562936	0.531796	0.0562936	9.44683	3.49e-21	4.72e-15
chr6	10417385	10417726	3	378178	378180	378178	378181	8.8947	5.86e-19	0.524795	0.0580667	0.524795	0.0580667	9.0378	1.6e-19	1.41e-13			chr10	89419177	89419292	3	105220	105222	105217	105235	6.93801	3.98e-12	0.425707	0.0450696	0.425707	0.0450696	9.44556	3.54e-21	4.78e-15
chr19	12936491	12936741	4	231003	231006	231003	231007	8.44412	3.06e-17	0.458868	0.0507834	0.458868	0.0507834	9.03579	1.63e-19	1.43e-13			chr4	15080890	15081163	2	603135	603136	603135	603136	9.44536	3.54e-21	0.520701	0.0551278	0.520701	0.0551278	9.44536	3.54e-21	4.79e-15
chr1	111148858	111148915	2	26291	26292	26291	26295	8.34971	6.84e-17	0.609481	0.0674593	0.609481	0.0674593	9.0348	1.64e-19	1.45e-13			chr5	54518136	54518469	3	643127	643129	643127	643137	6.87212	6.33e-12	0.454106	0.048079	0.454106	0.048079	9.445	3.55e-21	4.81e-15
chr19	3801727	3801922	4	226170	226173	226167	226173	7.68714	1.5e-14	0.494521	0.0547352	0.494521	0.0547352	9.03479	1.64e-19	1.45e-13			chr16	66877873	66878871	15	318776	318790	318776	318791	9.14841	5.78e-20	0.22409	0.0237267	0.22409	0.0237267	9.44466	3.57e-21	4.82e-15
chr8	144512759	144512773	2	461566	461567	461566	461567	9.03438	1.65e-19	0.600558	0.0664748	0.600558	0.0664748	9.03438	1.65e-19	1.45e-13			chr20	55841149	55841896	8	512902	512909	512902	512913	9.02951	1.72e-19	0.381676	0.0404131	0.381676	0.0404131	9.44435	3.58e-21	4.84e-15
chr5	160974837	160976283	7	371545	371551	371542	371551	7.99283	1.32e-15	0.379981	0.0420623	0.379981	0.0420623	9.03378	1.66e-19	1.46e-13			chr2	220416148	220417030	4	485228	485231	485228	485235	9.05229	1.4e-19	0.393147	0.0416353	0.393147	0.0416353	9.44262	3.64e-21	4.92e-15
chr7	29846259	29847171	5	420984	420988	420983	420988	8.84226	9.38e-19	0.397043	0.0439515	0.397043	0.0439515	9.03367	1.66e-19	1.46e-13			chr14	92730807	92730815	2	257504	257505	257504	257505	9.43665	3.85e-21	0.573342	0.060757	0.573342	0.060757	9.43665	3.85e-21	5.21e-15
chr11	32458966	32460980	11	79579	79589	79576	79590	8.0569	7.83e-16	0.290987	0.0322123	0.290987	0.0322123	9.03341	1.66e-19	1.47e-13			chr19	45281140	45281284	3	419122	419124	419120	419126	8.97983	2.71e-19	0.482588	0.0511416	0.482588	0.0511416	9.43631	3.86e-21	5.22e-15
chr3	75485110	75485448	2	317329	317330	317329	317330	9.03258	1.68e-19	0.511347	0.0566114	0.511347	0.0566114	9.03258	1.68e-19	1.48e-13			chr8	144639260	144639591	4	813185	813188	813185	813188	9.43598	3.87e-21	0.425476	0.0450908	0.425476	0.0450908	9.43598	3.87e-21	5.24e-15
chr15	90793003	90793056	2	164794	164795	164789	164795	8.16615	3.18e-16	0.584443	0.0647063	0.584443	0.0647063	9.03225	1.68e-19	1.48e-13			chr2	51256078	51256146	2	446672	446673	446672	446673	9.43564	3.89e-21	0.541356	0.0573736	0.541356	0.0573736	9.43564	3.89e-21	5.26e-15
chr5	127874463	127874825	5	365088	365092	365080	365093	8.04116	8.9e-16	0.445401	0.0493348	0.445401	0.0493348	9.02812	1.75e-19	1.54e-13			chr1	234845483	234845770	2	77424	77425	77424	77425	9.43489	3.91e-21	0.497684	0.0527493	0.497684	0.0527493	9.43489	3.91e-21	5.29e-15
chr11	70048796	70048921	5	89246	89250	89246	89250	9.02804	1.75e-19	0.499281	0.0553034	0.499281	0.0553034	9.02804	1.75e-19	1.54e-13			chr19	22816896	22817371	9	409995	410003	409994	410005	8.16562	3.2e-16	0.390441	0.041387	0.390441	0.041387	9.43392	3.95e-21	5.34e-15
chr1	33721234	33721369	2	14777	14778	14777	14779	8.7222	2.73e-18	0.532811	0.0590456	0.532811	0.0590456	9.02372	1.82e-19	1.6e-13			chr2	232260143	232261238	6	487944	487949	487940	487949	9.47896	2.57e-21	0.342062	0.0362616	0.342062	0.0362616	9.43317	3.98e-21	5.38e-15
chr3	125899547	125899895	6	321141	321146	321135	321151	8.00148	1.23e-15	0.393191	0.0435767	0.393191	0.0435767	9.02296	1.83e-19	1.61e-13			chr18	12254153	12254556	9	380125	380133	380119	380136	8.18396	2.75e-16	0.324937	0.0344468	0.324937	0.0344468	9.43301	3.98e-21	5.39e-15
chr22	35695234	35695301	2	301274	301275	301273	301275	8.5828	9.26e-18	0.548709	0.0608125	0.548709	0.0608125	9.02296	1.83e-19	1.61e-13			chr5	177378348	177378771	3	673369	673371	673366	673371	-8.4387	3.21e-17	-0.433913	0.0459999	-0.433913	0.0459999	-9.43291	3.99e-21	5.39e-15
chr6	29855465	29855473	3	383830	383832	383830	383846	7.00901	2.4e-12	0.58954	0.0653463	0.58954	0.0653463	9.02179	1.85e-19	1.63e-13			chr19	55477454	55477653	3	427677	427679	427677	427683	9.82999	8.36e-23	0.557519	0.0591145	0.557519	0.0591145	9.43119	4.05e-21	5.48e-15
chr17	34058550	34058623	4	198998	199001	198998	199001	9.02144	1.86e-19	0.5022	0.0556675	0.5022	0.0556675	9.02144	1.86e-19	1.63e-13			chr11	115860944	115861018	4	163856	163859	163855	163859	9.36864	7.35e-21	0.491755	0.0521481	0.491755	0.0521481	9.42997	4.1e-21	5.55e-15
chr16	68770944	68771203	8	181571	181578	181571	181584	10.3722	3.32e-25	0.369189	0.0409269	0.369189	0.0409269	9.02071	1.87e-19	1.65e-13			chr13	58205660	58205678	2	226427	226428	226427	226431	6.08921	1.13e-09	0.556891	0.05906	0.556891	0.05906	9.42924	4.13e-21	5.59e-15
chr1	210426075	210426358	2	40409	40410	40408	40410	8.36426	6.05e-17	0.526738	0.0583929	0.526738	0.0583929	9.02059	1.87e-19	1.65e-13			chr9	5438508	5438510	2	816237	816238	816237	816239	-8.05214	8.14e-16	-0.540307	0.0573237	-0.540307	0.0573237	-9.42555	4.28e-21	5.79e-15
chr13	27335096	27335204	4	126035	126038	126027	126039	7.91701	2.43e-15	0.503556	0.0558246	0.503556	0.0558246	9.02032	1.88e-19	1.65e-13			chr20	58713053	58713542	4	514608	514611	514608	514612	9.3759	6.86e-21	0.459765	0.0487847	0.459765	0.0487847	9.42438	4.33e-21	5.85e-15
chr4	157997367	157998201	6	348337	348342	348330	348342	7.29331	3.02e-13	0.387668	0.0429843	0.387668	0.0429843	9.01884	1.9e-19	1.67e-13			chr16	30485684	30485810	2	311104	311105	311103	311106	-9.08054	1.08e-19	-0.556822	0.0590885	-0.556822	0.0590885	-9.42354	4.36e-21	5.9e-15
chr17	72667208	72667709	4	209734	209737	209731	209737	7.95479	1.79e-15	0.485226	0.0538052	0.485226	0.0538052	9.01821	1.91e-19	1.68e-13			chr5	127872958	127873397	5	656663	656667	656662	656674	8.77262	1.75e-18	0.397612	0.0421987	0.397612	0.0421987	9.42236	4.41e-21	5.96e-15
chr17	10101010	10101195	2	194180	194181	194180	194181	9.01596	1.95e-19	0.539078	0.0597915	0.539078	0.0597915	9.01596	1.95e-19	1.72e-13			chr3	169702343	169702564	2	585959	585960	585959	585960	9.42137	4.45e-21	0.499066	0.0529717	0.499066	0.0529717	9.42137	4.45e-21	6.02e-15
chr4	121842998	121843035	2	345327	345328	345327	345328	9.01497	1.97e-19	0.539807	0.059879	0.539807	0.059879	9.01497	1.97e-19	1.73e-13			chr15	56286336	56286911	3	277206	277208	277205	277208	8.91908	4.7e-19	0.432416	0.0459	0.432416	0.0459	9.42082	4.48e-21	6.05e-15
chr4	95678703	95679808	8	343296	343303	343296	343303	9.01453	1.98e-19	0.354553	0.0393313	0.354553	0.0393313	9.01453	1.98e-19	1.74e-13			chr12	54822034	54822073	2	190178	190179	190177	190179	9.048	1.46e-19	0.591027	0.062764	0.591027	0.062764	9.41665	4.66e-21	6.3e-15
chr11	6439806	6439864	2	75716	75717	75716	75718	8.0027	1.22e-15	0.565981	0.0627944	0.565981	0.0627944	9.01323	2e-19	1.76e-13			chr8	126448033	126448837	3	806930	806932	806930	806932	9.41656	4.66e-21	0.42082	0.0446894	0.42082	0.0446894	9.41656	4.66e-21	6.3e-15
chr9	126773442	126773879	3	468951	468953	468950	468953	8.51279	1.7e-17	0.458785	0.0509016	0.458785	0.0509016	9.01319	2e-19	1.76e-13			chr7	73242001	73242028	2	751762	751763	751760	751763	12.0779	1.38e-33	0.523966	0.0556434	0.523966	0.0556434	9.41649	4.66e-21	6.31e-15
chr4	111544235	111544463	8	344584	344591	344583	344591	8.7898	1.5e-18	0.378483	0.0419978	0.378483	0.0419978	9.01197	2.02e-19	1.78e-13			chr6	158066609	158066900	3	723960	723962	723960	723962	9.41525	4.72e-21	0.527362	0.0560114	0.527362	0.0560114	9.41525	4.72e-21	6.38e-15
chr5	123987667	123988226	4	364692	364695	364690	364695	8.29287	1.11e-16	0.435173	0.0482925	0.435173	0.0482925	9.01119	2.04e-19	1.79e-13			chr1	184899584	184899589	2	62718	62719	62718	62719	9.41496	4.73e-21	0.563275	0.0598277	0.563275	0.0598277	9.41496	4.73e-21	6.4e-15
chr12	52437360	52437571	3	108261	108263	108259	108263	-7.50264	6.25e-14	-0.470732	0.0522421	-0.470732	0.0522421	-9.01057	2.05e-19	1.8e-13			chr7	45960101	45961078	9	746715	746723	746713	746749	8.22926	1.88e-16	0.300268	0.0319023	0.300268	0.0319023	9.41211	4.86e-21	6.58e-15
chr8	145105319	145105503	2	462402	462403	462396	462403	6.62034	3.58e-11	0.537853	0.0596928	0.537853	0.0596928	9.01035	2.05e-19	1.81e-13			chr16	90023526	90023851	3	332841	332843	332841	332843	9.41	4.96e-21	0.456501	0.0485123	0.456501	0.0485123	9.41	4.96e-21	6.71e-15
chr22	34316316	34316655	2	301235	301236	301235	301238	8.83763	9.78e-19	0.518969	0.0575983	0.518969	0.0575983	9.01015	2.06e-19	1.81e-13			chr20	1600623	1600641	2	495835	495836	495835	495837	8.43724	3.25e-17	0.561546	0.0596801	0.561546	0.0596801	9.40927	5e-21	6.76e-15
chr1	233749672	233750677	5	44436	44440	44430	44440	8.49	2.07e-17	0.401475	0.0445605	0.401475	0.0445605	9.00966	2.07e-19	1.82e-13			chr16	56651367	56651523	3	316250	316252	316246	316252	8.99783	2.3e-19	0.505678	0.0537426	0.505678	0.0537426	9.40926	5e-21	6.76e-15
chr4	110223646	110223795	4	344354	344357	344351	344366	9.86446	5.94e-23	0.461048	0.0511734	0.461048	0.0511734	9.00953	2.07e-19	1.82e-13			chr19	44764101	44764603	4	418826	418829	418821	418829	8.49306	2.01e-17	0.443922	0.047184	0.443922	0.047184	9.40832	5.04e-21	6.82e-15
chr17	1933006	1933183	3	190305	190307	190305	190308	8.44074	3.15e-17	0.504561	0.0560076	0.504561	0.0560076	9.0088	2.08e-19	1.83e-13			chr17	79202227	79202947	6	374163	374168	374161	374168	8.55059	1.22e-17	0.438662	0.0466287	0.438662	0.0466287	9.40756	5.08e-21	6.87e-15
chr2	177053274	177053292	4	272063	272066	272059	272072	7.22118	5.15e-13	0.564634	0.0626772	0.564634	0.0626772	9.0086	2.09e-19	1.84e-13			chr7	1004997	1005576	3	730979	730981	730977	730981	9.38964	6.02e-21	0.494567	0.0525727	0.494567	0.0525727	9.4073	5.09e-21	6.88e-15
chr6	32025975	32026049	2	389857	389858	389849	389875	-4.51429	6.35e-06	-0.558552	0.0620057	-0.558552	0.0620057	-9.00808	2.1e-19	1.85e-13			chr1	10816046	10816499	2	9178	9179	9178	9179	9.40676	5.12e-21	0.459875	0.0488877	0.459875	0.0488877	9.40676	5.12e-21	6.92e-15
chr10	126211704	126211892	3	66686	66688	66686	66688	9.00479	2.16e-19	0.546802	0.0607234	0.546802	0.0607234	9.00479	2.16e-19	1.9e-13			chr15	40348047	40348303	2	271732	271733	271732	271733	9.40586	5.16e-21	0.520293	0.0553159	0.520293	0.0553159	9.40586	5.16e-21	6.98e-15
chr4	3873127	3874006	5	334344	334348	334344	334350	8.26059	1.45e-16	0.381219	0.0423413	0.381219	0.0423413	9.00348	2.19e-19	1.93e-13			chr17	39868514	39868610	2	353271	353272	353270	353272	-9.07954	1.09e-19	-0.492716	0.0523859	-0.492716	0.0523859	-9.4055	5.18e-21	7e-15
chr20	23028890	23030446	12	285634	285645	285634	285646	8.87661	6.89e-19	0.300175	0.0333423	0.300175	0.0333423	9.00283	2.2e-19	1.94e-13			chr7	93204347	93204350	2	755843	755844	755833	755847	6.23399	4.55e-10	0.548384	0.0583058	0.548384	0.0583058	9.4053	5.19e-21	7.02e-15
chr1	218098422	218098593	3	41394	41396	41394	41396	9.00238	2.21e-19	0.501171	0.0556709	0.501171	0.0556709	9.00238	2.21e-19	1.94e-13			chr12	109162390	109162748	6	203038	203043	203038	203043	9.40388	5.26e-21	0.344038	0.0365847	0.344038	0.0365847	9.40388	5.26e-21	7.11e-15
chr15	42386816	42386909	2	155647	155648	155646	155648	-8.14329	3.85e-16	-0.55283	0.06141	-0.55283	0.06141	-9.00229	2.21e-19	1.95e-13			chr7	2775587	2775674	2	733930	733931	733930	733932	8.6344	5.9e-18	0.54065	0.0575115	0.54065	0.0575115	9.40072	5.42e-21	7.33e-15
chr1	151445541	151446126	4	29875	29878	29875	29878	9.00178	2.22e-19	0.376336	0.0418069	0.376336	0.0418069	9.00178	2.22e-19	1.96e-13			chr6	41546161	41546546	2	701536	701537	701536	701537	9.40066	5.42e-21	0.493293	0.0524743	0.493293	0.0524743	9.40066	5.42e-21	7.33e-15
chr2	467799	468934	7	248349	248355	248349	248357	8.86475	7.67e-19	0.358499	0.0398255	0.358499	0.0398255	9.00173	2.22e-19	1.96e-13			chr10	126222996	126223401	3	117721	117723	117721	117723	9.39926	5.5e-21	0.491623	0.0523044	0.491623	0.0523044	9.39926	5.5e-21	7.43e-15
chr13	43148278	43148436	3	128222	128224	128221	128230	6.3495	2.16e-10	0.494262	0.0549152	0.494262	0.0549152	9.00047	2.25e-19	1.98e-13			chr19	57149499	57149563	2	429055	429056	429052	429058	7.38914	1.48e-13	0.53797	0.0572473	0.53797	0.0572473	9.39731	5.6e-21	7.57e-15
chr11	2846716	2847019	3	74515	74517	74514	74520	6.84562	7.61e-12	0.538465	0.0598389	0.538465	0.0598389	8.99858	2.29e-19	2.01e-13			chr16	2589556	2589773	2	299875	299876	299875	299876	9.39514	5.71e-21	0.489546	0.0521064	0.489546	0.0521064	9.39514	5.71e-21	7.73e-15
chr16	2012373	2013058	4	169849	169852	169848	169854	-8.42531	3.6e-17	-0.526009	0.0584558	-0.526009	0.0584558	-8.99841	2.29e-19	2.02e-13			chr13	27546780	27546802	2	219055	219056	219055	219056	9.39435	5.76e-21	0.467153	0.049727	0.467153	0.049727	9.39435	5.76e-21	7.79e-15
chr19	21769190	21769315	2	234825	234826	234825	234828	7.82496	5.08e-15	0.578817	0.0643264	0.578817	0.0643264	8.99814	2.3e-19	2.02e-13			chr14	69395234	69395636	2	250513	250514	250513	250514	9.39403	5.77e-21	0.505636	0.0538253	0.505636	0.0538253	9.39403	5.77e-21	7.81e-15
chr19	41882642	41882741	2	239142	239143	239138	239143	7.68086	1.58e-14	0.543843	0.0604456	0.543843	0.0604456	8.99723	2.31e-19	2.04e-13			chr16	29743655	29743682	2	310238	310239	310238	310239	9.39354	5.8e-21	0.534344	0.0568842	0.534344	0.0568842	9.39354	5.8e-21	7.85e-15
chr17	2907678	2908068	4	190743	190746	190743	190748	8.71559	2.89e-18	0.496442	0.0551926	0.496442	0.0551926	8.99473	2.37e-19	2.09e-13			chr2	43355158	43355306	2	444305	444306	444305	444306	9.39173	5.9e-21	0.522002	0.055581	0.522002	0.055581	9.39173	5.9e-21	7.98e-15
chr3	25469914	25469925	3	309248	309250	309238	309250	5.31674	1.06e-07	0.579768	0.0644681	0.579768	0.0644681	8.99311	2.4e-19	2.12e-13			chr9	25677628	25678015	2	818314	818315	818314	818317	9.28665	1.59e-20	0.478015	0.0508976	0.478015	0.0508976	9.3917	5.9e-21	7.99e-15
chr1	154474108	154474344	2	30974	30975	30974	30983	10.9623	5.8e-28	0.579608	0.0644708	0.579608	0.0644708	8.99025	2.47e-19	2.17e-13			chr19	39143850	39144278	2	414921	414922	414921	414922	9.39089	5.95e-21	0.505518	0.0538307	0.505518	0.0538307	9.39089	5.95e-21	8.05e-15
chr2	27341458	27342158	7	253279	253285	253279	253285	8.98886	2.5e-19	0.363933	0.0404871	0.363933	0.0404871	8.98886	2.5e-19	2.2e-13			chr2	70188605	70189111	4	451018	451021	451018	451021	9.38777	6.13e-21	0.43661	0.0465084	0.43661	0.0465084	9.38777	6.13e-21	8.29e-15
chr1	242688144	242688681	6	45518	45523	45518	45523	8.98842	2.51e-19	0.41897	0.0466122	0.41897	0.0466122	8.98842	2.51e-19	2.21e-13			chr7	139742085	139742342	2	768669	768670	768669	768671	8.92692	4.38e-19	0.527756	0.056227	0.527756	0.056227	9.38616	6.22e-21	8.42e-15
chr2	85106954	85107190	3	260899	260901	260899	260904	6.48322	8.98e-11	0.519549	0.0578022	0.519549	0.0578022	8.9884	2.51e-19	2.21e-13			chr12	4671207	4671597	3	174514	174516	174514	174517	8.55034	1.23e-17	0.506761	0.0539978	0.506761	0.0539978	9.38485	6.3e-21	8.52e-15
chr1	48058877	48059354	5	19129	19133	19129	19133	8.98799	2.52e-19	0.400798	0.0445926	0.400798	0.0445926	8.98799	2.52e-19	2.22e-13			chr19	52222698	52223099	2	425298	425299	425296	425299	8.61379	7.07e-18	0.487636	0.051967	0.487636	0.051967	9.38356	6.38e-21	8.63e-15
chr5	41509352	41510650	9	357444	357452	357444	357456	8.16584	3.19e-16	0.368142	0.0409675	0.368142	0.0409675	8.9862	2.56e-19	2.25e-13			chr1	215256262	215256978	8	71134	71141	71133	71141	9.33198	1.04e-20	0.282699	0.0301291	0.282699	0.0301291	9.38292	6.42e-21	8.68e-15
chr7	94537870	94537893	3	429229	429231	429219	429238	5.77726	7.59e-09	0.572276	0.0636905	0.572276	0.0636905	8.98527	2.58e-19	2.27e-13			chr1	34642184	34642899	11	22954	22964	22954	22967	9.06514	1.24e-19	0.321794	0.0343021	0.321794	0.0343021	9.38118	6.52e-21	8.82e-15
chr13	37006265	37006748	5	127537	127541	127503	127541	5.47291	4.43e-08	0.449268	0.0500028	0.449268	0.0500028	8.98486	2.59e-19	2.28e-13			chr11	68096138	68096165	3	150727	150729	150724	150729	7.7146	1.21e-14	0.520307	0.0554688	0.520307	0.0554688	9.38018	6.59e-21	8.91e-15
chr10	125651034	125651391	4	66494	66497	66493	66501	8.53343	1.42e-17	0.481221	0.0535734	0.481221	0.0535734	8.98245	2.65e-19	2.33e-13			chr2	74776831	74776845	3	453282	453284	453278	453284	7.14039	9.31e-13	0.516749	0.0550942	0.516749	0.0550942	9.37937	6.64e-21	8.98e-15
chr3	158390525	158390821	6	325904	325909	325899	325909	7.21746	5.3e-13	0.503951	0.0561043	0.503951	0.0561043	8.9824	2.65e-19	2.33e-13			chr11	125365138	125365478	2	168640	168641	168636	168646	8.11861	4.72e-16	0.505827	0.0539343	0.505827	0.0539343	9.37857	6.69e-21	9.04e-15
chr2	75938223	75938360	4	260553	260556	260553	260557	8.41017	4.09e-17	0.537916	0.0598905	0.537916	0.0598905	8.98166	2.67e-19	2.35e-13			chr1	205743344	205743515	2	67945	67946	67945	67946	9.37818	6.71e-21	0.521598	0.0556182	0.521598	0.0556182	9.37818	6.71e-21	9.08e-15
chr3	139396524	139396782	2	323808	323809	323808	323812	7.0959	1.29e-12	0.551314	0.0613833	0.551314	0.0613833	8.9815	2.67e-19	2.35e-13			chr9	137251825	137252129	3	837965	837967	837965	837967	9.37727	6.77e-21	0.49057	0.0523148	0.49057	0.0523148	9.37727	6.77e-21	9.16e-15
chr16	776458	776685	4	167882	167885	167881	167888	6.86374	6.71e-12	0.492369	0.054829	0.492369	0.054829	8.98009	2.71e-19	2.38e-13			chr5	137675076	137675418	2	659865	659866	659863	659866	7.83451	4.71e-15	0.553597	0.0590418	0.553597	0.0590418	9.37635	6.83e-21	9.24e-15
chr5	146888445	146889538	8	369446	369453	369446	369454	8.94195	3.82e-19	0.333794	0.0371713	0.333794	0.0371713	8.97989	2.71e-19	2.39e-13			chr6	15400462	15400500	3	681417	681419	681417	681419	9.37519	6.91e-21	0.520987	0.0555708	0.520987	0.0555708	9.37519	6.91e-21	9.34e-15
chr2	17699620	17699746	4	251612	251615	251611	251620	6.99398	2.67e-12	0.477192	0.0531407	0.477192	0.0531407	8.97978	2.71e-19	2.39e-13			chr17	20482924	20482963	3	345359	345361	345359	345361	9.37442	6.96e-21	0.430359	0.0459078	0.430359	0.0459078	9.37442	6.96e-21	9.41e-15
chr7	154684327	154684493	3	439416	439418	439415	439419	7.76646	8.07e-15	0.556623	0.0619954	0.556623	0.0619954	8.97847	2.75e-19	2.42e-13			chr10	104216121	104216266	3	111209	111211	111209	111211	9.37388	6.99e-21	0.458299	0.0488911	0.458299	0.0488911	9.37388	6.99e-21	9.46e-15
chr1	91301204	91301731	5	24026	24030	24026	24031	8.42082	3.74e-17	0.450353	0.0501645	0.450353	0.0501645	8.97751	2.77e-19	2.44e-13			chr4	74702075	74702730	10	611475	611484	611475	611486	8.7889	1.51e-18	0.344418	0.0367536	0.344418	0.0367536	9.371	7.18e-21	9.72e-15
chr3	170303190	170303640	4	326767	326770	326763	326775	7.95009	1.86e-15	0.468211	0.0521546	0.468211	0.0521546	8.97736	2.77e-19	2.44e-13			chr21	38580614	38580856	4	522471	522474	522469	522474	7.89031	3.01e-15	0.391682	0.0418001	0.391682	0.0418001	9.37035	7.23e-21	9.78e-15
chr12	85674296	85674531	3	113527	113529	113520	113529	8.26351	1.41e-16	0.454007	0.0505836	0.454007	0.0505836	8.97539	2.82e-19	2.49e-13			chr4	82135987	82136331	3	613251	613253	613251	613254	8.98905	2.49e-19	0.413067	0.0440871	0.413067	0.0440871	9.36934	7.3e-21	9.87e-15
chr17	46709858	46710001	2	204675	204676	204675	204676	-8.97388	2.86e-19	-0.553691	0.0617003	-0.553691	0.0617003	-8.97388	2.86e-19	2.52e-13			chr1	201619295	201619787	3	65334	65336	65334	65337	8.79354	1.45e-18	0.5684	0.0606685	0.5684	0.0606685	9.36895	7.33e-21	9.91e-15
chr19	50831762	50831901	3	243640	243642	243640	243644	8.70947	3.05e-18	0.449741	0.0501173	0.449741	0.0501173	8.97378	2.87e-19	2.52e-13			chr20	21686264	21686308	5	500838	500842	500838	500845	9.19519	3.74e-20	0.409058	0.0436616	0.409058	0.0436616	9.36883	7.33e-21	9.92e-15
chr1	88928362	88928839	5	23687	23691	23687	23691	8.97356	2.87e-19	0.408264	0.0454963	0.408264	0.0454963	8.97356	2.87e-19	2.53e-13			chr22	20978594	20979029	2	530356	530357	530356	530357	-9.36763	7.42e-21	-0.446967	0.047714	-0.446967	0.047714	-9.36763	7.42e-21	1e-14
chr14	38091470	38092175	6	139625	139630	139624	139630	8.88388	6.46e-19	0.376283	0.0419326	0.376283	0.0419326	8.97351	2.87e-19	2.53e-13			chr11	111249659	111250093	2	162162	162163	162162	162174	-11.0309	2.71e-28	-0.472622	0.0504613	-0.472622	0.0504613	-9.36603	7.53e-21	1.02e-14
chr2	71124470	71124531	2	259179	259180	259179	259181	8.70884	3.07e-18	0.536707	0.0598181	0.536707	0.0598181	8.9723	2.9e-19	2.56e-13			chr11	112263480	112263709	3	162787	162789	162787	162789	9.3651	7.6e-21	0.480985	0.0513593	0.480985	0.0513593	9.3651	7.6e-21	1.03e-14
chr8	41166738	41166990	2	450001	450002	449999	450019	5.97487	2.3e-09	0.528397	0.0588944	0.528397	0.0588944	8.97194	2.91e-19	2.57e-13			chr19	41531805	41531916	2	416777	416778	416777	416778	9.36241	7.79e-21	0.487383	0.0520574	0.487383	0.0520574	9.36241	7.79e-21	1.05e-14
chr8	41624841	41625127	2	450179	450180	450178	450183	7.29517	2.98e-13	0.5287	0.0589371	0.5287	0.0589371	8.97058	2.95e-19	2.6e-13			chr17	37895424	37895429	2	351765	351766	351754	351770	5.52348	3.32e-08	0.567187	0.0605875	0.567187	0.0605875	9.36145	7.86e-21	1.06e-14
chr6	32016247	32016360	6	389784	389789	389782	389794	5.8715	4.32e-09	0.496406	0.0553382	0.496406	0.0553382	8.97041	2.95e-19	2.6e-13			chr2	134785497	134786158	5	467112	467116	467111	467116	9.2161	3.08e-20	0.446781	0.0477257	0.446781	0.0477257	9.36144	7.87e-21	1.06e-14
chr6	32011506	32011687	8	389730	389737	389730	389737	-8.97009	2.96e-19	-0.342174	0.0381461	-0.342174	0.0381461	-8.97009	2.96e-19	2.61e-13			chr19	41882642	41882741	3	417047	417049	417039	417049	8.40801	4.17e-17	0.495322	0.0529109	0.495322	0.0529109	9.36143	7.87e-21	1.06e-14
chr19	53757910	53758609	9	245035	245043	245034	245043	8.77234	1.75e-18	0.404701	0.0451191	0.404701	0.0451191	8.96962	2.98e-19	2.62e-13			chr1	57110052	57111499	14	33135	33148	33135	33148	9.36125	7.88e-21	0.24978	0.0266823	0.24978	0.0266823	9.36125	7.88e-21	1.07e-14
chr2	236401677	236402329	4	279554	279557	279554	279557	8.96944	2.98e-19	0.416906	0.0464807	0.416906	0.0464807	8.96944	2.98e-19	2.62e-13			chr4	3370988	3371236	3	598477	598479	598477	598491	7.64916	2.02e-14	0.436546	0.0466437	0.436546	0.0466437	9.35915	8.04e-21	1.09e-14
chr13	36705041	36705475	3	127413	127415	127411	127419	8.83502	1e-18	0.489352	0.0545749	0.489352	0.0545749	8.96663	3.06e-19	2.69e-13			chr15	52587913	52588127	4	276566	276569	276566	276573	9.0085	2.09e-19	0.367188	0.0392332	0.367188	0.0392332	9.35912	8.04e-21	1.09e-14
chr10	101874829	101875138	5	61937	61941	61937	61941	8.96534	3.09e-19	0.407303	0.0454309	0.407303	0.0454309	8.96534	3.09e-19	2.72e-13			chr1	212865230	212865360	2	70459	70460	70459	70462	-8.08939	6e-16	-0.537511	0.0574393	-0.537511	0.0574393	-9.35789	8.13e-21	1.1e-14
chr3	13974467	13974800	3	308116	308118	308115	308118	8.63446	5.9e-18	0.450706	0.0502767	0.450706	0.0502767	8.96451	3.12e-19	2.74e-13			chr19	35530254	35531397	7	412344	412350	412344	412358	8.37763	5.4e-17	0.366863	0.0392054	0.366863	0.0392054	9.35744	8.17e-21	1.1e-14
chr14	59296302	59296690	2	141637	141638	141637	141638	-8.96257	3.17e-19	-0.495876	0.0553275	-0.495876	0.0553275	-8.96257	3.17e-19	2.79e-13			chr22	50918361	50918409	2	546086	546087	546086	546087	9.3563	8.26e-21	0.51689	0.0552451	0.51689	0.0552451	9.3563	8.26e-21	1.12e-14
chr6	31744339	31744391	2	388674	388675	388670	388685	5.08552	3.67e-07	0.57824	0.0645265	0.57824	0.0645265	8.96128	3.21e-19	2.83e-13			chr14	77051233	77051299	2	254067	254068	254067	254068	-9.35546	8.32e-21	-0.508328	0.054335	-0.508328	0.054335	-9.35546	8.32e-21	1.13e-14
chr17	27369780	27369892	3	197646	197648	197645	197650	7.63123	2.33e-14	0.476874	0.0532286	0.476874	0.0532286	8.95897	3.28e-19	2.89e-13			chr1	165321741	165322099	2	57162	57163	57162	57164	9.20787	3.33e-20	0.485971	0.0519527	0.485971	0.0519527	9.35411	8.43e-21	1.14e-14
chr18	24443262	24443729	4	218767	218770	218767	218770	8.95862	3.29e-19	0.457656	0.0510856	0.457656	0.0510856	8.95862	3.29e-19	2.89e-13			chr16	17471983	17472479	2	306080	306081	306080	306081	9.35354	8.48e-21	0.485356	0.0518901	0.485356	0.0518901	9.35354	8.48e-21	1.15e-14
chr14	102026230	102027660	15	148967	148981	148966	148985	8.53357	1.42e-17	0.333516	0.0372384	0.333516	0.0372384	8.95625	3.36e-19	2.96e-13			chr20	11871282	11871375	3	498824	498826	498824	498832	9.89153	4.53e-23	0.433932	0.0463992	0.433932	0.0463992	9.35214	8.59e-21	1.16e-14
chr7	56183584	56184054	3	424857	424859	424857	424860	8.43571	3.29e-17	0.477929	0.0533746	0.477929	0.0533746	8.95425	3.42e-19	3.01e-13			chr3	9593701	9594385	7	547930	547936	547930	547936	9.35193	8.61e-21	0.342474	0.0366206	0.342474	0.0366206	9.35193	8.61e-21	1.16e-14
chr16	86320489	86320980	3	185294	185296	185292	185296	8.78131	1.62e-18	0.427576	0.0477519	0.427576	0.0477519	8.95411	3.42e-19	3.02e-13			chr3	194979565	194979701	2	593311	593312	593310	593312	8.58985	8.71e-18	0.525686	0.0562221	0.525686	0.0562221	9.35017	8.75e-21	1.18e-14
chr7	124405605	124405732	2	433981	433982	433980	433986	7.41378	1.23e-13	0.50726	0.0566543	0.50726	0.0566543	8.9536	3.44e-19	3.03e-13			chr14	105888161	105888285	3	265697	265699	265697	265699	9.34986	8.78e-21	0.420698	0.0449951	0.420698	0.0449951	9.34986	8.78e-21	1.19e-14
chr9	104499700	104501030	7	467597	467603	467597	467603	8.95321	3.45e-19	0.370828	0.0414184	0.370828	0.0414184	8.95321	3.45e-19	3.04e-13			chr7	1269385	1269693	2	731541	731542	731541	731549	8.00218	1.22e-15	0.508288	0.0543649	0.508288	0.0543649	9.34956	8.8e-21	1.19e-14
chr8	75896801	75896975	3	453724	453726	453721	453729	8.0446	8.65e-16	0.480058	0.0536296	0.480058	0.0536296	8.95137	3.51e-19	3.09e-13			chr1	184761873	184761885	2	62673	62674	62673	62674	9.34881	8.86e-21	0.558622	0.0597533	0.558622	0.0597533	9.34881	8.86e-21	1.2e-14
chr8	17270812	17271105	5	446246	446250	446242	446254	7.26814	3.64e-13	0.493938	0.0551818	0.493938	0.0551818	8.9511	3.52e-19	3.1e-13			chr12	29936815	29936972	5	182120	182124	182114	182126	9.55364	1.25e-21	0.38482	0.0411638	0.38482	0.0411638	9.34851	8.89e-21	1.2e-14
chr14	54422775	54422925	2	140871	140872	140871	140872	8.94955	3.57e-19	0.525272	0.0586926	0.525272	0.0586926	8.94955	3.57e-19	3.14e-13			chr10	1088606	1088686	2	82527	82528	82527	82529	8.73283	2.48e-18	0.54133	0.0579079	0.54133	0.0579079	9.34812	8.92e-21	1.21e-14
chr2	121427380	121427660	2	265967	265968	265967	265968	8.94856	3.6e-19	0.502061	0.0561052	0.502061	0.0561052	8.94856	3.6e-19	3.17e-13			chr7	30029717	30029938	7	742058	742064	742053	742064	8.18529	2.72e-16	0.399254	0.0427161	0.399254	0.0427161	9.34669	9.04e-21	1.22e-14
chr3	44626453	44626492	2	311654	311655	311648	311657	7.58913	3.22e-14	0.551828	0.0616877	0.551828	0.0616877	8.9455	3.7e-19	3.26e-13			chr7	151157240	151157249	2	772390	772391	772388	772391	7.9743	1.53e-15	0.532166	0.0569417	0.532166	0.0569417	9.3458	9.12e-21	1.23e-14
chr10	118922194	118923234	7	65180	65186	65180	65187	8.43516	3.31e-17	0.381818	0.0426881	0.381818	0.0426881	8.94435	3.74e-19	3.29e-13			chr10	5708881	5709014	2	84751	84752	84745	84752	6.76446	1.34e-11	0.537788	0.0575444	0.537788	0.0575444	9.34562	9.14e-21	1.24e-14
chr16	31830668	31830979	2	177336	177337	177336	177337	8.94419	3.75e-19	0.525176	0.058717	0.525176	0.058717	8.94419	3.75e-19	3.3e-13			chr16	88766501	88766506	2	330719	330720	330718	330721	7.32085	2.46e-13	0.581141	0.0621913	0.581141	0.0621913	9.34441	9.24e-21	1.25e-14
chr11	16628456	16628944	4	77660	77663	77659	77665	8.39647	4.6e-17	0.432153	0.0483234	0.432153	0.0483234	8.94294	3.79e-19	3.34e-13			chr6	33282736	33282997	10	697261	697270	697261	697280	8.53769	1.37e-17	0.432253	0.0462719	0.432253	0.0462719	9.34159	9.49e-21	1.28e-14
chr8	70983532	70984270	7	453200	453206	453195	453206	7.23253	4.74e-13	0.379195	0.042406	0.379195	0.042406	8.94201	3.82e-19	3.36e-13			chr20	48909166	48909180	2	510936	510937	510936	510938	7.83255	4.78e-15	0.5709	0.0611141	0.5709	0.0611141	9.34153	9.49e-21	1.28e-14
chr5	17217877	17218089	2	355915	355916	355915	355922	7.46301	8.46e-14	0.550699	0.0615879	0.550699	0.0615879	8.94167	3.83e-19	3.38e-13			chr16	89181863	89182492	5	331556	331560	331556	331560	9.33967	9.66e-21	0.354819	0.0379905	0.354819	0.0379905	9.33967	9.66e-21	1.31e-14
chr14	100111299	100111354	3	147936	147938	147933	147939	6.91611	4.64e-12	0.522529	0.058438	0.522529	0.058438	8.9416	3.84e-19	3.38e-13			chr5	131436611	131436890	2	657204	657205	657204	657205	9.33874	9.75e-21	0.57149	0.0611956	0.57149	0.0611956	9.33874	9.75e-21	1.32e-14
chr7	1269385	1269693	2	413922	413923	413922	413931	8.04901	8.35e-16	0.561932	0.0628492	0.561932	0.0628492	8.94096	3.86e-19	3.4e-13			chr4	79472302	79472643	3	612755	612757	612755	612758	9.01254	2.01e-19	0.418202	0.04479	0.418202	0.04479	9.33694	9.92e-21	1.34e-14
chr3	147110322	147110378	3	324516	324518	324510	324520	6.06288	1.34e-09	0.521008	0.0582972	0.521008	0.0582972	8.93711	3.99e-19	3.52e-13			chr16	11193843	11194243	2	303951	303952	303951	303952	-9.33213	1.04e-20	-0.499119	0.0534839	-0.499119	0.0534839	-9.33213	1.04e-20	1.4e-14
chr7	3341694	3341934	3	416227	416229	416225	416230	7.42747	1.11e-13	0.487404	0.0545442	0.487404	0.0545442	8.93595	4.04e-19	3.55e-13			chr6	84418433	84419242	13	708935	708947	708934	708950	9.55944	1.18e-21	0.282448	0.0302695	0.282448	0.0302695	9.33112	1.05e-20	1.42e-14
chr3	126242901	126243064	5	321286	321290	321284	321294	7.24202	4.42e-13	0.474346	0.0530842	0.474346	0.0530842	8.93572	4.05e-19	3.56e-13			chr13	113819073	113819100	2	235974	235975	235973	235978	-6.46685	1e-10	-0.588028	0.0630204	-0.588028	0.0630204	-9.33077	1.05e-20	1.42e-14
chr13	111956623	111956695	2	133961	133962	133961	133962	-8.93461	4.09e-19	-0.593134	0.0663861	-0.593134	0.0663861	-8.93461	4.09e-19	3.6e-13			chr13	28366598	28368172	10	219385	219394	219383	219394	8.9046	5.36e-19	0.301501	0.0323155	0.301501	0.0323155	9.32992	1.06e-20	1.43e-14
chr19	18705946	18706136	2	233935	233936	233935	233936	8.93459	4.09e-19	0.530059	0.0593266	0.530059	0.0593266	8.93459	4.09e-19	3.6e-13			chr17	7814172	7814251	2	339922	339923	339922	339923	9.32831	1.08e-20	0.488605	0.0523788	0.488605	0.0523788	9.32831	1.08e-20	1.45e-14
chr1	31845904	31845943	3	13963	13965	13963	13969	8.56901	1.04e-17	0.524528	0.0587198	0.524528	0.0587198	8.93273	4.16e-19	3.66e-13			chr10	90611855	90612232	4	105614	105617	105610	105617	7.22995	4.83e-13	0.443476	0.0475441	0.443476	0.0475441	9.32768	1.08e-20	1.46e-14
chr2	130970940	130971164	2	267147	267148	267145	267149	7.34918	1.99e-13	0.519626	0.0581753	0.519626	0.0581753	8.93208	4.18e-19	3.68e-13			chrX	153211709	153211711	2	859439	859440	859439	859440	9.32764	1.08e-20	0.511099	0.054794	0.511099	0.054794	9.32764	1.08e-20	1.46e-14
chr4	54969963	54970254	4	339911	339914	339911	339914	8.93132	4.21e-19	0.461029	0.0516194	0.461029	0.0516194	8.93132	4.21e-19	3.71e-13			chr11	66103334	66103604	3	148812	148814	148812	148817	8.364	6.06e-17	0.456048	0.0488926	0.456048	0.0488926	9.32755	1.08e-20	1.47e-14
chr5	128796696	128797416	6	365151	365156	365142	365157	7.87294	3.46e-15	0.383983	0.0429965	0.383983	0.0429965	8.93057	4.24e-19	3.73e-13			chr7	2119340	2119663	4	732952	732955	732951	732955	9.29169	1.52e-20	0.478277	0.0512826	0.478277	0.0512826	9.32629	1.1e-20	1.48e-14
chr19	58520847	58521273	6	247643	247648	247643	247648	8.92949	4.28e-19	0.410131	0.0459299	0.410131	0.0459299	8.92949	4.28e-19	3.77e-13			chr4	3374830	3374909	2	598502	598503	598501	598504	8.88413	6.44e-19	0.526939	0.0565183	0.526939	0.0565183	9.32332	1.13e-20	1.52e-14
chr1	99729769	99730221	6	25019	25024	25018	25026	8.34323	7.23e-17	0.473631	0.0530416	0.473631	0.0530416	8.92942	4.28e-19	3.77e-13			chr5	66254876	66255020	3	645489	645491	645489	645491	9.31987	1.16e-20	0.496901	0.0533163	0.496901	0.0533163	9.31987	1.16e-20	1.58e-14
chr6	4774793	4775063	2	377269	377270	377269	377271	8.01143	1.13e-15	0.512364	0.0573801	0.512364	0.0573801	8.9293	4.29e-19	3.77e-13			chr6	170365320	170365361	2	729209	729210	729209	729211	8.44026	3.17e-17	0.49304	0.0529096	0.49304	0.0529096	9.31853	1.18e-20	1.6e-14
chr12	53440003	53440247	2	108729	108730	108729	108732	8.5039	1.83e-17	0.495831	0.0555353	0.495831	0.0555353	8.92821	4.33e-19	3.81e-13			chr3	158390671	158390778	3	584446	584448	584439	584449	7.48922	6.93e-14	0.509442	0.0546745	0.509442	0.0546745	9.31773	1.19e-20	1.61e-14
chr1	207818493	207818893	4	39973	39976	39965	39976	7.15181	8.56e-13	0.431385	0.0483176	0.431385	0.0483176	8.92811	4.33e-19	3.82e-13			chr19	36035831	36035875	2	412830	412831	412830	412832	8.06833	7.13e-16	0.51618	0.0554001	0.51618	0.0554001	9.31731	1.19e-20	1.61e-14
chr2	119610113	119611362	6	265543	265548	265543	265548	8.92762	4.35e-19	0.337511	0.0378053	0.337511	0.0378053	8.92762	4.35e-19	3.83e-13			chr10	135050004	135050630	12	122842	122853	122840	122858	9.12848	6.95e-20	0.273624	0.0293678	0.273624	0.0293678	9.31715	1.2e-20	1.62e-14
chr8	24772350	24773060	5	447721	447725	447716	447727	7.54369	4.57e-14	0.402842	0.0451263	0.402842	0.0451263	8.92698	4.38e-19	3.85e-13			chr8	55379034	55379910	6	792968	792973	792968	792974	9.24161	2.43e-20	0.323408	0.0347118	0.323408	0.0347118	9.31692	1.2e-20	1.62e-14
chr18	7117680	7118122	5	217339	217343	217339	217343	8.92399	4.5e-19	0.425026	0.0476274	0.425026	0.0476274	8.92399	4.5e-19	3.96e-13			chr1	44703750	44704073	3	28188	28190	28188	28190	9.31488	1.22e-20	0.462982	0.0497035	0.462982	0.0497035	9.31488	1.22e-20	1.65e-14
chr7	63361088	63361617	6	425281	425286	425280	425286	8.88482	6.4e-19	0.55814	0.0625499	0.55814	0.0625499	8.92311	4.53e-19	3.99e-13			chr6	17988937	17988960	2	682227	682228	682223	682228	8.0314	9.64e-16	0.523628	0.05622	0.523628	0.05622	9.31391	1.23e-20	1.67e-14
chr5	140207636	140207760	2	367742	367743	367738	367746	7.07634	1.48e-12	0.529562	0.059349	0.529562	0.059349	8.92283	4.55e-19	4e-13			chr15	45093757	45093804	2	274407	274408	274407	274408	9.31231	1.25e-20	0.552103	0.0592874	0.552103	0.0592874	9.31231	1.25e-20	1.69e-14
chr2	242557379	242557512	3	282350	282352	282350	282352	8.92278	4.55e-19	0.469537	0.0526223	0.469537	0.0526223	8.92278	4.55e-19	4e-13			chr2	5813483	5813866	3	433182	433184	433181	433184	8.45097	2.89e-17	0.460102	0.0494093	0.460102	0.0494093	9.31205	1.25e-20	1.7e-14
chr16	52580266	52581746	8	178623	178630	178623	178630	8.92244	4.56e-19	0.336634	0.0377289	0.336634	0.0377289	8.92244	4.56e-19	4.02e-13			chr1	167408509	167408841	5	57819	57823	57819	57824	8.86564	7.61e-19	0.420623	0.0451784	0.420623	0.0451784	9.31027	1.28e-20	1.72e-14
chr1	46632363	46632465	2	18613	18614	18613	18619	5.05878	4.22e-07	0.578024	0.0647892	0.578024	0.0647892	8.92161	4.6e-19	4.05e-13			chr16	230196	230341	6	295408	295413	295408	295414	9.07556	1.13e-19	0.381669	0.0409971	0.381669	0.0409971	9.30965	1.28e-20	1.73e-14
chr16	31538946	31539169	2	177272	177273	177272	177273	-8.92023	4.65e-19	-0.486458	0.0545342	-0.486458	0.0545342	-8.92023	4.65e-19	4.1e-13			chr2	79740185	79740208	2	453998	453999	453993	454001	7.00615	2.45e-12	0.527066	0.0566322	0.527066	0.0566322	9.30682	1.32e-20	1.78e-14
chr16	19896644	19897553	4	174197	174200	174197	174201	8.35529	6.53e-17	0.452761	0.0507567	0.452761	0.0507567	8.92022	4.65e-19	4.1e-13			chr15	58812580	58812960	2	277894	277895	277894	277895	9.30645	1.32e-20	0.527762	0.0567092	0.527762	0.0567092	9.30645	1.32e-20	1.79e-14
chr8	135469436	135470038	5	459217	459221	459217	459221	8.91969	4.68e-19	0.467851	0.0524515	0.467851	0.0524515	8.91969	4.68e-19	4.12e-13			chr19	42947133	42947151	2	417939	417940	417938	417940	8.02493	1.02e-15	0.526862	0.0566161	0.526862	0.0566161	9.30587	1.33e-20	1.8e-14
chr19	12146163	12146439	3	230487	230489	230487	230500	6.87065	6.39e-12	0.511665	0.057376	0.511665	0.057376	8.91774	4.76e-19	4.19e-13			chr6	30227825	30227883	3	688851	688853	688844	688872	8.14128	3.91e-16	0.441175	0.0474084	0.441175	0.0474084	9.30582	1.33e-20	1.8e-14
chr3	45187333	45188208	5	311849	311853	311848	311853	8.13684	4.06e-16	0.450574	0.0505286	0.450574	0.0505286	8.91722	4.78e-19	4.21e-13			chr3	195946851	195947062	3	593917	593919	593916	593919	9.18254	4.21e-20	0.485246	0.05215	0.485246	0.05215	9.3048	1.34e-20	1.82e-14
chr3	196065106	196065318	5	330609	330613	330609	330620	-7.54897	4.39e-14	-0.524515	0.0588251	-0.524515	0.0588251	-8.91652	4.81e-19	4.24e-13			chr19	10861863	10862100	2	402284	402285	402284	402285	9.30328	1.36e-20	0.443363	0.0476567	0.443363	0.0476567	9.30328	1.36e-20	1.84e-14
chr19	44330910	44331327	5	240061	240065	240061	240065	8.91539	4.86e-19	0.386434	0.0433446	0.386434	0.0433446	8.91539	4.86e-19	4.28e-13			chr7	25989524	25990013	5	740217	740221	740217	740222	9.0752	1.13e-19	0.445387	0.0478817	0.445387	0.0478817	9.30181	1.38e-20	1.87e-14
chr10	15760373	15762091	13	50650	50662	50650	50664	7.90743	2.63e-15	0.313665	0.0351852	0.313665	0.0351852	8.91468	4.89e-19	4.31e-13			chr15	92490606	92491257	3	291835	291837	291835	291839	8.2589	1.47e-16	0.491204	0.0528176	0.491204	0.0528176	9.30001	1.4e-20	1.9e-14
chr19	15344186	15344239	2	232205	232206	232193	232207	7.47521	7.71e-14	0.570778	0.0640273	0.570778	0.0640273	8.9146	4.9e-19	4.31e-13			chr5	148650972	148651259	3	664676	664678	664674	664684	5.76699	8.07e-09	0.437912	0.0470905	0.437912	0.0470905	9.29937	1.41e-20	1.91e-14
chr2	237072391	237072998	5	279876	279880	279876	279880	8.91452	4.9e-19	0.401235	0.0450091	0.401235	0.0450091	8.91452	4.9e-19	4.31e-13			chr1	91192451	91192466	2	39542	39543	39525	39548	7.67682	1.63e-14	0.495813	0.053318	0.495813	0.053318	9.29916	1.42e-20	1.91e-14
chr8	12990386	12990898	5	446005	446009	446004	446015	8.18074	2.82e-16	0.411874	0.0462047	0.411874	0.0462047	8.91411	4.92e-19	4.33e-13			chr11	93063886	93064092	4	158873	158876	158870	158876	7.89952	2.8e-15	0.4198	0.0451463	0.4198	0.0451463	9.29865	1.42e-20	1.92e-14
chr13	49794053	49794126	3	129175	129177	129175	129177	8.91366	4.94e-19	0.496208	0.0556683	0.496208	0.0556683	8.91366	4.94e-19	4.35e-13			chr11	60623639	60623782	2	143365	143366	143361	143366	9.27701	1.74e-20	0.473166	0.0508872	0.473166	0.0508872	9.29834	1.43e-20	1.93e-14
chrX	142721811	142722095	4	482786	482789	482785	482799	7.70396	1.32e-14	0.467049	0.0523988	0.467049	0.0523988	8.91334	4.95e-19	4.36e-13			chr15	40201507	40201568	2	271628	271629	271628	271629	9.29828	1.43e-20	0.479375	0.0515553	0.479375	0.0515553	9.29828	1.43e-20	1.93e-14
chr6	10419400	10419885	6	378184	378189	378182	378193	8.28804	1.15e-16	0.432562	0.0485334	0.432562	0.0485334	8.91268	4.98e-19	4.39e-13			chr1	35920054	35920210	2	23384	23385	23384	23386	8.57006	1.03e-17	0.498126	0.0535774	0.498126	0.0535774	9.29731	1.44e-20	1.95e-14
chr2	176944601	176945526	4	271713	271716	271706	271717	8.21254	2.17e-16	0.410425	0.0460518	0.410425	0.0460518	8.91226	5e-19	4.4e-13			chr4	53617679	53617784	4	608686	608689	608681	608695	7.89283	2.95e-15	0.498104	0.0535766	0.498104	0.0535766	9.29704	1.44e-20	1.95e-14
chr4	44449571	44450358	4	339128	339131	339128	339131	8.91189	5.02e-19	0.445146	0.0499496	0.445146	0.0499496	8.91189	5.02e-19	4.42e-13			chr11	132933813	132934377	5	171131	171135	171131	171135	9.29574	1.46e-20	0.389781	0.0419312	0.389781	0.0419312	9.29574	1.46e-20	1.98e-14
chr8	38411598	38411682	2	449707	449708	449707	449709	8.19777	2.45e-16	0.536731	0.0602332	0.536731	0.0602332	8.91087	5.06e-19	4.46e-13			chr17	75384890	75385278	3	370228	370230	370228	370230	9.29345	1.49e-20	0.362656	0.0390227	0.362656	0.0390227	9.29345	1.49e-20	2.02e-14
chr19	52598653	52599226	6	244587	244592	244587	244595	8.62201	6.58e-18	0.377918	0.0424138	0.377918	0.0424138	8.91026	5.09e-19	4.48e-13			chr1	3567412	3568210	12	4693	4704	4686	4708	7.2777	3.4e-13	0.338551	0.0364339	0.338551	0.0364339	9.29221	1.51e-20	2.04e-14
chr15	29967317	29967531	2	153397	153398	153397	153400	7.87549	3.39e-15	0.507907	0.0570056	0.507907	0.0570056	8.90978	5.11e-19	4.5e-13			chr12	69725435	69725444	2	194979	194980	194979	194982	7.98524	1.4e-15	0.559247	0.0601856	0.559247	0.0601856	9.29204	1.51e-20	2.05e-14
chr6	30079139	30079194	5	384539	384543	384535	384553	5.80247	6.53e-09	0.537652	0.0603487	0.537652	0.0603487	8.90909	5.15e-19	4.53e-13			chr2	163199311	163199399	2	471680	471681	471680	471681	9.2916	1.52e-20	0.532925	0.0573556	0.532925	0.0573556	9.2916	1.52e-20	2.06e-14
chr6	33282890	33282896	2	393707	393708	393701	393731	4.20977	2.56e-05	0.548993	0.0616223	0.548993	0.0616223	8.909	5.15e-19	4.53e-13			chr11	61125001	61125062	2	143749	143750	143749	143751	9.2179	3.03e-20	0.504973	0.0543532	0.504973	0.0543532	9.29059	1.53e-20	2.08e-14
chr15	30114474	30114912	6	153423	153428	153422	153431	8.68289	3.86e-18	0.397468	0.0446202	0.397468	0.0446202	8.90782	5.2e-19	4.58e-13			chr8	74788931	74789311	2	796970	796971	796970	796971	9.28965	1.55e-20	0.496821	0.0534811	0.496821	0.0534811	9.28965	1.55e-20	2.09e-14
chr15	41914122	41914347	2	155485	155486	155485	155486	8.90751	5.22e-19	0.535631	0.0601325	0.535631	0.0601325	8.90751	5.22e-19	4.6e-13			chr16	31580150	31580989	9	312393	312401	312393	312404	8.3605	6.25e-17	0.299025	0.0321891	0.299025	0.0321891	9.28964	1.55e-20	2.09e-14
chr7	141617279	141617618	2	436887	436888	436887	436888	-8.90748	5.22e-19	-0.509503	0.0571995	-0.509503	0.0571995	-8.90748	5.22e-19	4.6e-13			chr3	182981632	182981707	2	588720	588721	588720	588721	9.28939	1.55e-20	0.487461	0.052475	0.487461	0.052475	9.28939	1.55e-20	2.1e-14
chr16	49407465	49407794	2	178105	178106	178105	178107	-8.80138	1.35e-18	-0.546274	0.0613336	-0.546274	0.0613336	-8.90659	5.26e-19	4.63e-13			chr15	81488867	81489160	4	288011	288014	288011	288016	-9.68415	3.52e-22	-0.383896	0.0413305	-0.383896	0.0413305	-9.28844	1.57e-20	2.12e-14
chr10	91295643	91295855	3	59937	59939	59928	59939	8.68686	3.73e-18	0.496215	0.0557149	0.496215	0.0557149	8.90633	5.27e-19	4.64e-13			chr11	203394	203505	2	123456	123457	123455	123457	8.48404	2.18e-17	0.477591	0.0514291	0.477591	0.0514291	9.28639	1.6e-20	2.16e-14
chr2	18059744	18060086	3	251697	251699	251690	251702	7.51491	5.69e-14	0.516403	0.0580056	0.516403	0.0580056	8.90265	5.45e-19	4.8e-13			chr2	177001259	177001667	5	475077	475081	475075	475081	8.97632	2.8e-19	0.365719	0.0393947	0.365719	0.0393947	9.28346	1.64e-20	2.22e-14
chr1	45189743	45189875	2	18191	18192	18191	18197	7.56024	4.02e-14	0.545044	0.0612266	0.545044	0.0612266	8.90208	5.48e-19	4.83e-13			chr11	47546192	47546214	2	140895	140896	140889	140896	6.62924	3.37e-11	0.481775	0.0518974	0.481775	0.0518974	9.28323	1.64e-20	2.22e-14
chr8	140714610	140715802	8	459474	459481	459472	459481	8.54472	1.29e-17	0.343437	0.0385823	0.343437	0.0385823	8.90143	5.51e-19	4.85e-13			chr11	111169427	111170390	9	162125	162133	162124	162137	8.19319	2.54e-16	0.293285	0.031611	0.293285	0.031611	9.27796	1.73e-20	2.34e-14
chr6	30115407	30115945	3	384647	384649	384642	384649	-7.1356	9.64e-13	-0.418431	0.0470072	-0.418431	0.0470072	-8.90141	5.51e-19	4.85e-13			chr19	35490470	35490561	3	412302	412304	412302	412305	9.09392	9.55e-20	0.502667	0.0541831	0.502667	0.0541831	9.27719	1.74e-20	2.35e-14
chr2	120281719	120282191	4	265707	265710	265704	265713	7.75172	9.07e-15	0.41889	0.0470629	0.41889	0.0470629	8.90064	5.55e-19	4.89e-13			chr16	1844927	1844932	2	298640	298641	298640	298647	-7.7944	6.47e-15	-0.583692	0.062933	-0.583692	0.062933	-9.27483	1.78e-20	2.41e-14
chr3	192445380	192445500	3	329585	329587	329581	329592	6.2793	3.4e-10	0.510651	0.0573741	0.510651	0.0573741	8.90037	5.57e-19	4.9e-13			chr12	81331078	81331486	4	196920	196923	196920	196928	7.07155	1.53e-12	0.422124	0.045515	0.422124	0.045515	9.27438	1.79e-20	2.42e-14
chr1	152082925	152083029	2	30127	30128	30127	30129	8.01669	1.09e-15	0.531368	0.0597058	0.531368	0.0597058	8.89977	5.6e-19	4.93e-13			chr10	99473032	99473224	4	108688	108691	108688	108691	9.27252	1.82e-20	0.366512	0.0395267	0.366512	0.0395267	9.27252	1.82e-20	2.46e-14
chr13	33924137	33924537	3	127225	127227	127225	127227	8.89808	5.68e-19	0.446729	0.0502051	0.446729	0.0502051	8.89808	5.68e-19	5e-13			chr2	99125101	99125273	2	457853	457854	457853	457855	9.18287	4.2e-20	0.531852	0.0573635	0.531852	0.0573635	9.27161	1.83e-20	2.48e-14
chr1	41847267	41847668	3	17034	17036	17034	17036	8.89792	5.69e-19	0.444496	0.049955	0.444496	0.049955	8.89792	5.69e-19	5.01e-13			chr2	234294449	234294650	4	489100	489103	489099	489103	-8.4369	3.26e-17	-0.511872	0.0552131	-0.511872	0.0552131	-9.27084	1.85e-20	2.5e-14
chr4	9783246	9783398	3	336429	336431	336422	336434	8.99985	2.26e-19	0.527798	0.0593279	0.527798	0.0593279	8.89629	5.77e-19	5.08e-13			chr9	139426233	139426285	2	839600	839601	839600	839601	9.26961	1.87e-20	0.548481	0.0591698	0.548481	0.0591698	9.26961	1.87e-20	2.53e-14
chr9	124975560	124976596	5	468738	468742	468738	468742	8.89427	5.88e-19	0.337461	0.0379414	0.337461	0.0379414	8.89427	5.88e-19	5.18e-13			chr17	79047823	79047872	2	373888	373889	373886	373889	8.89094	6.06e-19	0.509293	0.0549529	0.509293	0.0549529	9.26781	1.9e-20	2.57e-14
chr5	19988200	19988848	12	356024	356035	356023	356035	8.58984	8.71e-18	0.327629	0.0368435	0.327629	0.0368435	8.89244	5.98e-19	5.26e-13			chr2	8685893	8686087	2	433895	433896	433894	433896	8.59742	8.15e-18	0.483755	0.0522113	0.483755	0.0522113	9.26534	1.94e-20	2.63e-14
chr5	177592761	177592922	2	374379	374380	374379	374381	7.54707	4.45e-14	0.572692	0.0644093	0.572692	0.0644093	8.89145	6.03e-19	5.31e-13			chr17	2839005	2839187	3	335864	335866	335864	335866	9.26511	1.95e-20	0.431854	0.0466108	0.431854	0.0466108	9.26511	1.95e-20	2.64e-14
chr17	15244482	15245076	5	194793	194797	194792	194802	7.66783	1.75e-14	0.402166	0.0452372	0.402166	0.0452372	8.89015	6.1e-19	5.37e-13			chr21	43642166	43642366	2	524352	524353	524351	524353	8.66799	4.4e-18	0.474982	0.0512848	0.474982	0.0512848	9.26166	2.01e-20	2.72e-14
chr17	59532197	59532306	2	207442	207443	207441	207447	6.14202	8.15e-10	0.538969	0.0606259	0.538969	0.0606259	8.89007	6.11e-19	5.38e-13			chr12	54810335	54810465	2	190152	190153	190152	190153	9.26099	2.03e-20	0.49325	0.0532611	0.49325	0.0532611	9.26099	2.03e-20	2.74e-14
chr16	87447756	87448114	3	185933	185935	185933	185935	-8.88962	6.13e-19	-0.577863	0.0650042	-0.577863	0.0650042	-8.88962	6.13e-19	5.4e-13			chr5	140767255	140767257	2	662223	662224	662221	662224	7.91638	2.45e-15	0.558391	0.0603199	0.558391	0.0603199	9.25717	2.1e-20	2.84e-14
chr20	54579084	54580175	6	290377	290382	290376	290384	8.59731	8.16e-18	0.390894	0.0439763	0.390894	0.0439763	8.88873	6.18e-19	5.44e-13			chr19	7701662	7701753	3	400009	400011	400009	400011	9.25586	2.13e-20	0.503251	0.054371	0.503251	0.054371	9.25586	2.13e-20	2.87e-14
chr10	128077307	128077315	2	67144	67145	67140	67149	8.67086	4.29e-18	0.595253	0.066969	0.595253	0.066969	8.88848	6.19e-19	5.45e-13			chr16	67424843	67424867	3	319426	319428	319426	319428	9.25533	2.14e-20	0.504525	0.0545119	0.504525	0.0545119	9.25533	2.14e-20	2.89e-14
chr1	119528638	119528688	2	27780	27781	27766	27782	6.88532	5.77e-12	0.532359	0.0598998	0.532359	0.0598998	8.8875	6.25e-19	5.5e-13			chr12	114844236	114844265	2	206033	206034	206031	206034	7.99224	1.33e-15	0.527233	0.0569749	0.527233	0.0569749	9.25377	2.17e-20	2.93e-14
chr3	52529393	52529524	2	314639	314640	314630	314640	7.73783	1.01e-14	0.561022	0.0631294	0.561022	0.0631294	8.88685	6.29e-19	5.53e-13			chr8	101118083	101118525	6	801416	801421	801416	801423	9.24411	2.37e-20	0.387346	0.0418602	0.387346	0.0418602	9.25331	2.18e-20	2.94e-14
chr3	6902337	6903153	7	306467	306473	306467	306474	8.8713	7.23e-19	0.433242	0.0487566	0.433242	0.0487566	8.88581	6.35e-19	5.59e-13			chr6	32063607	32064032	11	693972	693982	693967	694016	7.45285	9.13e-14	0.514531	0.0556053	0.514531	0.0556053	9.25327	2.18e-20	2.94e-14
chr4	4228165	4229061	7	334470	334476	334470	334476	8.88419	6.44e-19	0.395977	0.044571	0.395977	0.044571	8.88419	6.44e-19	5.67e-13			chr1	28906514	28906538	2	20063	20064	20060	20064	-6.72098	1.81e-11	-0.549369	0.0593706	-0.549369	0.0593706	-9.25322	2.18e-20	2.95e-14
chr6	41472657	41472931	2	396412	396413	396409	396415	7.38187	1.56e-13	0.505501	0.05691	0.505501	0.05691	8.88245	6.54e-19	5.76e-13			chr11	65379511	65380126	4	147884	147887	147884	147887	9.25183	2.21e-20	0.440256	0.0475858	0.440256	0.0475858	9.25183	2.21e-20	2.98e-14
chr7	137531791	137531801	2	436070	436071	436067	436075	7.43915	1.01e-13	0.59777	0.0673017	0.59777	0.0673017	8.88195	6.57e-19	5.78e-13			chr2	174025831	174025843	2	474077	474078	474077	474078	9.25023	2.24e-20	0.56787	0.0613898	0.56787	0.0613898	9.25023	2.24e-20	3.03e-14
chr5	42424356	42424425	2	357529	357530	357525	357536	6.65874	2.76e-11	0.53547	0.0602897	0.53547	0.0602897	8.88162	6.59e-19	5.8e-13			chr6	1626409	1626841	3	676611	676613	676611	676613	9.25009	2.24e-20	0.455167	0.0492067	0.455167	0.0492067	9.25009	2.24e-20	3.03e-14
chr11	124629752	124629925	2	97617	97618	97616	97618	7.73408	1.04e-14	0.571252	0.0643398	0.571252	0.0643398	8.87867	6.77e-19	5.96e-13			chr19	13215387	13215729	2	404377	404378	404373	404378	8.52425	1.54e-17	0.469558	0.0507633	0.469558	0.0507633	9.24994	2.25e-20	3.04e-14
chrX	90689826	90690118	4	479220	479223	479219	479223	7.76948	7.88e-15	0.498498	0.0561465	0.498498	0.0561465	8.87853	6.77e-19	5.97e-13			chr10	50976571	50977130	3	96143	96145	96142	96146	8.45316	2.84e-17	0.437006	0.0472695	0.437006	0.0472695	9.245	2.35e-20	3.18e-14
chr19	2252029	2252786	5	224942	224946	224939	224946	8.05667	7.84e-16	0.40053	0.0451292	0.40053	0.0451292	8.87519	6.98e-19	6.15e-13			chr5	148810100	148810203	4	664810	664813	664807	664813	7.90358	2.71e-15	0.498384	0.0539267	0.498384	0.0539267	9.24189	2.42e-20	3.28e-14
chr4	74735092	74735101	2	341121	341122	341114	341124	7.46765	8.16e-14	0.562436	0.063372	0.562436	0.063372	8.87515	6.98e-19	6.15e-13			chr13	36705041	36705475	3	221558	221560	221558	221563	8.47485	2.35e-17	0.419542	0.0453965	0.419542	0.0453965	9.24173	2.43e-20	3.28e-14
chr14	96505722	96505869	2	147405	147406	147396	147407	6.74015	1.58e-11	0.55166	0.0621585	0.55166	0.0621585	8.87505	6.99e-19	6.15e-13			chr3	182972742	182973032	2	588713	588714	588711	588714	8.74766	2.18e-18	0.486666	0.0526658	0.486666	0.0526658	9.24065	2.45e-20	3.31e-14
chr16	90088801	90089547	6	188842	188847	188842	188847	8.8743	7.04e-19	0.364839	0.0411119	0.364839	0.0411119	8.8743	7.04e-19	6.2e-13			chr19	17392298	17392320	2	407018	407019	407017	407031	7.00883	2.4e-12	0.473981	0.0512946	0.473981	0.0512946	9.24036	2.46e-20	3.32e-14
chr15	71184279	71184618	5	160568	160572	160568	160582	6.0349	1.59e-09	0.446696	0.0503414	0.446696	0.0503414	8.87334	7.1e-19	6.25e-13			chr10	13392088	13392131	2	87157	87158	87157	87158	9.23958	2.47e-20	0.479283	0.0518728	0.479283	0.0518728	9.23958	2.47e-20	3.35e-14
chr14	85996352	85996364	2	145558	145559	145550	145564	8.83043	1.04e-18	0.595217	0.0670809	0.595217	0.0670809	8.87311	7.11e-19	6.26e-13			chr1	6142608	6142719	2	5862	5863	5862	5863	9.23936	2.48e-20	0.533569	0.0577496	0.533569	0.0577496	9.23936	2.48e-20	3.35e-14
chr12	26379588	26379889	3	104747	104749	104747	104749	8.87218	7.17e-19	0.437219	0.0492798	0.437219	0.0492798	8.87218	7.17e-19	6.32e-13			chr15	74212404	74212896	3	284163	284165	284163	284165	9.23912	2.49e-20	0.473153	0.0512119	0.473153	0.0512119	9.23912	2.49e-20	3.36e-14
chr3	63087235	63087266	3	316094	316096	316094	316096	-8.87178	7.2e-19	-0.531711	0.0599328	-0.531711	0.0599328	-8.87178	7.2e-19	6.34e-13			chr18	14131092	14131167	2	380846	380847	380846	380847	9.23817	2.51e-20	0.507513	0.0549366	0.507513	0.0549366	9.23817	2.51e-20	3.39e-14
chr2	45171097	45171818	5	255825	255829	255821	255832	8.71339	2.95e-18	0.370223	0.0417325	0.370223	0.0417325	8.87133	7.23e-19	6.36e-13			chr1	235062535	235062594	2	77525	77526	77525	77526	-9.23765	2.52e-20	-0.527048	0.0570543	-0.527048	0.0570543	-9.23765	2.52e-20	3.41e-14
chr16	30572739	30572929	4	176513	176516	176513	176517	8.76121	1.93e-18	0.447131	0.0504038	0.447131	0.0504038	8.87099	7.25e-19	6.38e-13			chr22	44258574	44258712	7	542172	542178	542168	542178	10.1958	2.07e-24	0.411996	0.0446091	0.411996	0.0446091	9.23569	2.57e-20	3.47e-14
chr4	11428822	11430353	8	336612	336619	336612	336628	8.09697	5.63e-16	0.330753	0.037289	0.330753	0.037289	8.86999	7.32e-19	6.44e-13			chr15	81410745	81411066	3	287965	287967	287965	287967	9.2352	2.58e-20	0.511734	0.0554113	0.511734	0.0554113	9.2352	2.58e-20	3.49e-14
chr2	120302126	120302419	2	265723	265724	265719	265725	7.64092	2.16e-14	0.512476	0.057782	0.512476	0.057782	8.86913	7.37e-19	6.49e-13			chr2	201600636	201600643	2	479519	479520	479519	479520	9.23497	2.58e-20	0.58537	0.0633863	0.58537	0.0633863	9.23497	2.58e-20	3.49e-14
chrX	108868237	108868465	4	480414	480417	480414	480418	8.27609	1.27e-16	0.490734	0.0553391	0.490734	0.0553391	8.86775	7.46e-19	6.57e-13			chr3	112994868	112995278	3	572001	572003	572001	572004	8.54634	1.27e-17	0.40987	0.0443859	0.40987	0.0443859	9.23423	2.6e-20	3.52e-14
chr17	16570169	16570483	3	195154	195156	195153	195156	8.59135	8.6e-18	0.417365	0.0470685	0.417365	0.0470685	8.86719	7.5e-19	6.6e-13			chr15	91432732	91432866	2	291433	291434	291430	291435	-7.69962	1.36e-14	-0.497344	0.0538589	-0.497344	0.0538589	-9.2342	2.6e-20	3.52e-14
chr20	11667650	11667855	3	284716	284718	284716	284718	8.86709	7.51e-19	0.486182	0.0548299	0.486182	0.0548299	8.86709	7.51e-19	6.61e-13			chr17	80196719	80197412	5	375812	375816	375812	375819	8.11965	4.68e-16	0.418069	0.0452885	0.418069	0.0452885	9.23123	2.68e-20	3.62e-14
chr10	1568806	1568812	2	47933	47934	47933	47934	8.86513	7.64e-19	0.585714	0.0660695	0.585714	0.0660695	8.86513	7.64e-19	6.73e-13			chr2	60618555	60618951	4	448033	448036	448033	448036	-9.2306	2.69e-20	-0.397444	0.0430572	-0.397444	0.0430572	-9.2306	2.69e-20	3.64e-14
chr12	71113470	71113529	2	112561	112562	112559	112562	6.63173	3.32e-11	0.56558	0.0637992	0.56558	0.0637992	8.865	7.65e-19	6.74e-13			chr6	147091567	147091655	3	720918	720920	720918	720920	9.22892	2.73e-20	0.539497	0.0584572	0.539497	0.0584572	9.22892	2.73e-20	3.7e-14
chr6	108495578	108496991	8	402751	402758	402750	402762	7.4924	6.76e-14	0.352494	0.0397693	0.352494	0.0397693	8.86346	7.76e-19	6.83e-13			chr11	7272867	7274234	10	129814	129823	129812	129823	8.45385	2.82e-17	0.316071	0.0342571	0.316071	0.0342571	9.22643	2.8e-20	3.78e-14
chr3	55515168	55515541	3	315171	315173	315171	315174	8.30756	9.77e-17	0.460715	0.051989	0.460715	0.051989	8.86176	7.88e-19	6.93e-13			chr14	37641261	37641726	4	242954	242957	242949	242959	6.9076	4.93e-12	0.410357	0.0444844	0.410357	0.0444844	9.22472	2.84e-20	3.84e-14
chr4	104640560	104641033	5	343939	343943	343937	343943	8.78986	1.5e-18	0.45594	0.0514548	0.45594	0.0514548	8.86098	7.93e-19	6.98e-13			chr16	87813833	87814178	3	329523	329525	329523	329525	9.22402	2.86e-20	0.44239	0.0479606	0.44239	0.0479606	9.22402	2.86e-20	3.87e-14
chr10	95326178	95327107	10	60550	60559	60549	60561	8.6736	4.19e-18	0.327961	0.0370133	0.327961	0.0370133	8.86062	7.96e-19	7.01e-13			chr15	47476370	47476436	2	275012	275013	275007	275016	7.4017	1.34e-13	0.479663	0.0520034	0.479663	0.0520034	9.22368	2.87e-20	3.88e-14
chr22	19746984	19747140	4	298284	298287	298284	298287	8.86059	7.96e-19	0.463012	0.0522553	0.463012	0.0522553	8.86059	7.96e-19	7.01e-13			chr6	131893980	131894358	3	717182	717184	717182	717184	9.22363	2.87e-20	0.511023	0.0554037	0.511023	0.0554037	9.22363	2.87e-20	3.88e-14
chr1	14029478	14029875	2	8055	8056	8055	8056	8.8597	8.02e-19	0.528596	0.059663	0.528596	0.059663	8.8597	8.02e-19	7.06e-13			chr2	169402526	169402543	2	472562	472563	472562	472563	9.22238	2.91e-20	0.559109	0.0606253	0.559109	0.0606253	9.22238	2.91e-20	3.93e-14
chr3	44690179	44690673	8	311683	311690	311679	311690	8.14073	3.93e-16	0.399331	0.0451028	0.399331	0.0451028	8.8538	8.46e-19	7.45e-13			chr3	4344661	4344734	2	546865	546866	546864	546868	-7.613	2.68e-14	-0.55436	0.0601132	-0.55436	0.0601132	-9.22193	2.92e-20	3.95e-14
chr2	25354610	25354776	2	252643	252644	252642	252645	10.1386	3.72e-24	0.529691	0.05983	0.529691	0.05983	8.85327	8.5e-19	7.48e-13			chr16	1521656	1522109	3	298026	298028	298025	298028	9.1035	8.75e-20	0.480126	0.0520638	0.480126	0.0520638	9.22189	2.92e-20	3.95e-14
chr6	3848243	3848280	2	377087	377088	377086	377088	-8.07169	6.93e-16	-0.588391	0.0664607	-0.588391	0.0664607	-8.85321	8.5e-19	7.49e-13			chr4	107725	107995	3	595027	595029	595027	595029	9.22101	2.94e-20	0.468889	0.0508501	0.468889	0.0508501	9.22101	2.94e-20	3.98e-14
chr14	69951211	69951372	5	143278	143282	143278	143288	8.23198	1.84e-16	0.405234	0.0457767	0.405234	0.0457767	8.85241	8.57e-19	7.54e-13			chr17	27918316	27918580	3	347562	347564	347558	347564	8.8957	5.81e-19	0.430572	0.0466979	0.430572	0.0466979	9.22038	2.96e-20	4e-14
chr2	74208590	74208602	2	259913	259914	259913	259915	8.45506	2.79e-17	0.537377	0.0607057	0.537377	0.0607057	8.85218	8.58e-19	7.56e-13			chr6	168786787	168786812	2	728142	728143	728142	728143	-9.21845	3.01e-20	-0.49279	0.053457	-0.49279	0.053457	-9.21845	3.01e-20	4.08e-14
chr3	13590439	13590720	4	307996	307999	307993	307999	8.18979	2.62e-16	0.465781	0.0526208	0.465781	0.0526208	8.85165	8.62e-19	7.59e-13			chr4	15235924	15236131	2	603163	603164	603163	603164	9.2184	3.02e-20	0.51014	0.0553393	0.51014	0.0553393	9.2184	3.02e-20	4.08e-14
chr5	2739131	2740132	6	354122	354127	354122	354127	8.85112	8.66e-19	0.419743	0.0474226	0.419743	0.0474226	8.85112	8.66e-19	7.63e-13			chr17	62009628	62009651	2	364105	364106	364104	364108	8.29141	1.12e-16	0.49767	0.0539901	0.49767	0.0539901	9.21779	3.03e-20	4.1e-14
chr17	7555132	7555411	4	193056	193059	193052	193059	8.15931	3.37e-16	0.451783	0.0510435	0.451783	0.0510435	8.85095	8.68e-19	7.64e-13			chr9	123605570	123605666	2	831071	831072	831065	831076	5.21993	1.79e-07	0.558926	0.0606374	0.558926	0.0606374	9.21751	3.04e-20	4.11e-14
chr6	29574225	29575128	7	383169	383175	383169	383177	-7.97982	1.47e-15	-0.390696	0.0441426	-0.390696	0.0441426	-8.85077	8.69e-19	7.65e-13			chr12	48276423	48276809	3	185184	185186	185179	185186	8.17982	2.84e-16	0.516716	0.0560648	0.516716	0.0560648	9.2164	3.07e-20	4.16e-14
chr6	80340883	80341034	2	400298	400299	400296	400301	6.0443	1.5e-09	0.51265	0.0579291	0.51265	0.0579291	8.84961	8.78e-19	7.73e-13			chr1	164681267	164681652	4	57012	57015	57012	57015	9.21609	3.08e-20	0.477393	0.0518	0.477393	0.0518	9.21609	3.08e-20	4.17e-14
chr19	427162	427263	2	222798	222799	222798	222799	8.84947	8.79e-19	0.579248	0.0654556	0.579248	0.0654556	8.84947	8.79e-19	7.74e-13			chr1	110654497	110654514	2	43592	43593	43592	43600	-6.08367	1.17e-09	-0.468511	0.0508375	-0.468511	0.0508375	-9.21585	3.09e-20	4.18e-14
chr3	39851123	39851788	4	310837	310840	310833	310842	6.82465	8.81e-12	0.426087	0.0481498	0.426087	0.0481498	8.84921	8.81e-19	7.76e-13			chr13	77565320	77565759	2	228031	228032	228031	228032	-9.21188	3.2e-20	-0.456579	0.0495641	-0.456579	0.0495641	-9.21188	3.2e-20	4.33e-14
chr10	106401319	106401517	3	63884	63886	63869	63886	7.25271	4.09e-13	0.458297	0.0517948	0.458297	0.0517948	8.84833	8.88e-19	7.82e-13			chr2	64870281	64870490	2	449375	449376	449375	449376	9.21153	3.22e-20	0.529207	0.0574506	0.529207	0.0574506	9.21153	3.22e-20	4.35e-14
chr3	9178180	9178249	2	306671	306672	306670	306672	8.82685	1.08e-18	0.522537	0.0590557	0.522537	0.0590557	8.84822	8.89e-19	7.83e-13			chr17	76801065	76801579	3	371386	371388	371386	371389	-8.27606	1.27e-16	-0.497258	0.0539955	-0.497258	0.0539955	-9.20924	3.28e-20	4.44e-14
chr8	145163034	145163102	2	462491	462492	462488	462493	7.08638	1.38e-12	0.616496	0.0696871	0.616496	0.0696871	8.84663	9.02e-19	7.94e-13			chr11	33308269	33308345	2	136810	136811	136810	136811	9.20923	3.28e-20	0.569993	0.0618936	0.569993	0.0618936	9.20923	3.28e-20	4.44e-14
chr17	42393931	42393982	2	202916	202917	202915	202919	8.07476	6.76e-16	0.526791	0.0595473	0.526791	0.0595473	8.84659	9.02e-19	7.94e-13			chr1	92947588	92947961	2	40023	40024	40019	40024	8.17581	2.94e-16	0.480084	0.0521322	0.480084	0.0521322	9.20898	3.29e-20	4.45e-14
chr1	1369934	1369948	2	1171	1172	1168	1172	8.45237	2.85e-17	0.528971	0.0597983	0.528971	0.0597983	8.84593	9.08e-19	7.99e-13			chr7	2563184	2563909	6	733537	733542	733537	733542	9.20733	3.34e-20	0.365803	0.0397295	0.365803	0.0397295	9.20733	3.34e-20	4.52e-14
chr10	20104806	20105179	4	51023	51026	51020	51031	7.58406	3.35e-14	0.383869	0.0433953	0.383869	0.0433953	8.84585	9.08e-19	8e-13			chr20	24449392	24451518	14	501546	501559	501546	501564	8.85423	8.43e-19	0.328111	0.0356391	0.328111	0.0356391	9.20648	3.37e-20	4.56e-14
chr17	20755508	20756118	3	196450	196452	196450	196453	8.42505	3.61e-17	0.462198	0.0522546	0.462198	0.0522546	8.84512	9.14e-19	8.05e-13			chr8	143781397	143781814	4	812219	812222	812214	812224	9.66461	4.26e-22	0.439165	0.0477079	0.439165	0.0477079	9.20528	3.41e-20	4.61e-14
chr6	32062160	32062885	6	390160	390165	390160	390166	-8.42886	3.49e-17	-0.391094	0.0442159	-0.391094	0.0442159	-8.84512	9.14e-19	8.05e-13			chr8	96060571	96060712	2	800219	800220	800219	800220	9.20481	3.42e-20	0.49006	0.0532396	0.49006	0.0532396	9.20481	3.42e-20	4.63e-14
chr10	124896129	124897153	6	66323	66328	66310	66328	5.39642	6.8e-08	0.406588	0.04597	0.406588	0.04597	8.84463	9.18e-19	8.09e-13			chr17	70974212	70974552	2	366632	366633	366632	366633	9.20435	3.44e-20	0.513186	0.0557547	0.513186	0.0557547	9.20435	3.44e-20	4.65e-14
chr13	28494031	28494996	7	126290	126296	126288	126297	7.54928	4.38e-14	0.384103	0.0434299	0.384103	0.0434299	8.84422	9.22e-19	8.12e-13			chr16	30817058	30817443	3	311533	311535	311529	311536	8.54403	1.3e-17	0.460433	0.0500235	0.460433	0.0500235	9.20434	3.44e-20	4.65e-14
chr1	48191702	48191880	2	19159	19160	19159	19160	8.84406	9.23e-19	0.495283	0.0560018	0.495283	0.0560018	8.84406	9.23e-19	8.13e-13			chr7	27206907	27207318	2	740915	740916	740912	740916	9.07882	1.1e-19	0.473466	0.0514397	0.473466	0.0514397	9.20431	3.44e-20	4.65e-14
chr8	144655026	144655030	2	461749	461750	461747	461752	8.35726	6.42e-17	0.599337	0.0677682	0.599337	0.0677682	8.84393	9.24e-19	8.14e-13			chr19	13974894	13975186	3	404752	404754	404752	404756	8.29708	1.07e-16	0.419956	0.0456347	0.419956	0.0456347	9.20255	3.5e-20	4.73e-14
chr2	210444154	210444201	2	275440	275441	275440	275442	8.26734	1.37e-16	0.577281	0.0652771	0.577281	0.0652771	8.84354	9.27e-19	8.16e-13			chr1	33463103	33463882	4	22426	22429	22426	22429	9.20099	3.55e-20	0.422168	0.0458829	0.422168	0.0458829	9.20099	3.55e-20	4.8e-14
chr21	43372922	43374218	7	295564	295570	295564	295572	8.61686	6.88e-18	0.317954	0.0359556	0.317954	0.0359556	8.84295	9.32e-19	8.21e-13			chr19	52839334	52839347	2	425669	425670	425669	425670	9.20054	3.56e-20	0.545136	0.0592505	0.545136	0.0592505	9.20054	3.56e-20	4.82e-14
chr3	147136922	147137966	7	324619	324625	324616	324626	7.70494	1.31e-14	0.365056	0.0412865	0.365056	0.0412865	8.84201	9.4e-19	8.28e-13			chr6	42928079	42928920	20	702337	702356	702331	702356	9.15791	5.29e-20	0.264535	0.0287559	0.264535	0.0287559	9.19933	3.6e-20	4.87e-14
chr16	71660022	71660113	6	182311	182316	182310	182316	8.49554	1.97e-17	0.381775	0.0431788	0.381775	0.0431788	8.84172	9.43e-19	8.3e-13			chr14	25046117	25046121	2	240757	240758	240753	240759	8.33196	7.95e-17	0.575793	0.0625937	0.575793	0.0625937	9.1989	3.62e-20	4.89e-14
chr1	247803033	247803166	2	46528	46529	46523	46529	7.66779	1.75e-14	0.59265	0.0670309	0.59265	0.0670309	8.84145	9.45e-19	8.32e-13			chr20	61366849	61366858	2	515955	515956	515955	515956	9.19863	3.63e-20	0.56382	0.0612939	0.56382	0.0612939	9.19863	3.63e-20	4.9e-14
chr5	54281362	54281478	3	358345	358347	358342	358349	8.91355	4.94e-19	0.540671	0.061158	0.540671	0.061158	8.84056	9.52e-19	8.39e-13			chr17	74479764	74479936	2	369455	369456	369455	369456	9.19816	3.64e-20	0.53902	0.0586008	0.53902	0.0586008	9.19816	3.64e-20	4.92e-14
chr2	5831213	5831722	3	249923	249925	249922	249925	8.51412	1.68e-17	0.469556	0.0531147	0.469556	0.0531147	8.84041	9.54e-19	8.4e-13			chr20	48185653	48185938	2	510467	510468	510465	510469	-7.07983	1.44e-12	-0.537363	0.0584228	-0.537363	0.0584228	-9.19783	3.65e-20	4.94e-14
chr6	29975204	29975328	5	384119	384123	384082	384127	6.00644	1.9e-09	0.434821	0.0491867	0.434821	0.0491867	8.84021	9.55e-19	8.41e-13			chr9	90896126	90896143	2	824064	824065	824064	824065	9.19582	3.72e-20	0.518287	0.0563611	0.518287	0.0563611	9.19582	3.72e-20	5.03e-14
chr19	36048943	36049342	3	236429	236431	236427	236431	7.59658	3.04e-14	0.43199	0.0488732	0.43199	0.0488732	8.83899	9.66e-19	8.5e-13			chr3	9944183	9944512	3	548228	548230	548225	548231	8.94979	3.56e-19	0.480393	0.0522435	0.480393	0.0522435	9.19527	3.74e-20	5.06e-14
chr18	28621490	28622024	4	218820	218823	218820	218837	8.18222	2.79e-16	0.415823	0.0470444	0.415823	0.0470444	8.83896	9.66e-19	8.51e-13			chr10	75627144	75627620	2	101690	101691	101690	101691	9.19506	3.75e-20	0.52945	0.0575799	0.52945	0.0575799	9.19506	3.75e-20	5.07e-14
chr1	159771817	159771858	2	32948	32949	32945	32951	-7.8128	5.59e-15	-0.568621	0.0643331	-0.568621	0.0643331	-8.8387	9.68e-19	8.53e-13			chr1	167520305	167520923	3	57903	57905	57903	57905	9.19236	3.84e-20	0.455825	0.0495873	0.455825	0.0495873	9.19236	3.84e-20	5.2e-14
chr5	174178647	174178884	3	373222	373224	373219	373224	7.99271	1.32e-15	0.460721	0.052126	0.460721	0.052126	8.83861	9.69e-19	8.53e-13			chr22	21386798	21387215	9	530652	530660	530652	530660	9.19194	3.86e-20	0.269134	0.0292793	0.269134	0.0292793	9.19194	3.86e-20	5.22e-14
chr17	17603531	17604184	6	195470	195475	195470	195475	8.83855	9.7e-19	0.465454	0.0526618	0.465454	0.0526618	8.83855	9.7e-19	8.54e-13			chr7	100239172	100239188	3	758828	758830	758828	758830	9.19163	3.87e-20	0.554631	0.0603409	0.554631	0.0603409	9.19163	3.87e-20	5.23e-14
chr20	3052151	3053196	11	283782	283792	283780	283792	8.74867	2.16e-18	0.332152	0.0375806	0.332152	0.0375806	8.83839	9.71e-19	8.55e-13			chr12	65049090	65049149	3	193722	193724	193722	193724	9.19031	3.92e-20	0.505676	0.0550227	0.505676	0.0550227	9.19031	3.92e-20	5.3e-14
chr11	35640727	35641054	2	80190	80191	80190	80194	6.85498	7.13e-12	0.543926	0.0615414	0.543926	0.0615414	8.83839	9.71e-19	8.55e-13			chr6	41996590	41996600	2	701853	701854	701852	701854	8.74779	2.18e-18	0.509807	0.0554766	0.509807	0.0554766	9.18957	3.94e-20	5.33e-14
chr6	32731127	32731438	3	391581	391583	391581	391583	-8.83824	9.72e-19	-0.382741	0.0433051	-0.382741	0.0433051	-8.83824	9.72e-19	8.56e-13			chr13	112759355	112759719	3	234546	234548	234546	234550	8.40122	4.42e-17	0.417265	0.0454119	0.417265	0.0454119	9.18846	3.99e-20	5.39e-14
chr19	50922194	50922484	2	243726	243727	243723	243727	8.41788	3.83e-17	0.549958	0.0622267	0.549958	0.0622267	8.83797	9.75e-19	8.58e-13			chr12	20521635	20521814	2	180048	180049	180043	180060	7.56561	3.86e-14	0.469772	0.0511383	0.469772	0.0511383	9.18631	4.07e-20	5.5e-14
chr21	43491319	43491362	2	295607	295608	295604	295610	-6.28105	3.36e-10	-0.556567	0.0629748	-0.556567	0.0629748	-8.83793	9.75e-19	8.59e-13			chr1	109935710	109936194	2	42978	42979	42978	42979	9.18389	4.16e-20	0.502198	0.0546825	0.502198	0.0546825	9.18389	4.16e-20	5.62e-14
chr1	178006890	178007283	3	35807	35809	35807	35810	8.20675	2.27e-16	0.505723	0.0572389	0.505723	0.0572389	8.83531	9.98e-19	8.79e-13			chr10	95361208	95361342	3	107082	107084	107076	107087	8.51745	1.63e-17	0.451825	0.049203	0.451825	0.049203	9.18288	4.2e-20	5.68e-14
chr6	117198222	117198560	5	403869	403873	403864	403874	7.96362	1.67e-15	0.459008	0.0519536	0.459008	0.0519536	8.83496	1e-18	8.82e-13			chr1	3477168	3477302	3	4525	4527	4525	4529	-7.98404	1.42e-15	-0.42113	0.0458622	-0.42113	0.0458622	-9.18251	4.21e-20	5.7e-14
chr8	109095951	109096151	6	456855	456860	456842	456860	8.091	5.92e-16	0.372216	0.042134	0.372216	0.042134	8.83411	1.01e-18	8.88e-13			chr6	14229086	14229138	2	681036	681037	681036	681037	-9.17961	4.33e-20	-0.464952	0.0506505	-0.464952	0.0506505	-9.17961	4.33e-20	5.85e-14
chr4	6909491	6909718	3	335313	335315	335313	335316	7.79921	6.23e-15	0.486523	0.0550767	0.486523	0.0550767	8.83356	1.01e-18	8.93e-13			chr2	71204701	71205335	6	451563	451568	451563	451576	9.66065	4.43e-22	0.338932	0.0369243	0.338932	0.0369243	9.1791	4.35e-20	5.88e-14
chrX	125686801	125687039	6	481444	481449	481444	481451	8.58853	8.81e-18	0.429902	0.0486751	0.429902	0.0486751	8.83208	1.03e-18	9.05e-13			chr12	51784426	51784914	6	187466	187471	187466	187473	8.31858	8.9e-17	0.418378	0.0455796	0.418378	0.0455796	9.17906	4.35e-20	5.88e-14
chr10	111216867	111216962	2	64009	64010	64005	64010	7.18116	6.91e-13	0.539645	0.0611142	0.539645	0.0611142	8.83011	1.05e-18	9.21e-13			chr16	68270498	68270882	4	320258	320261	320247	320262	8.071	6.97e-16	0.446439	0.0486385	0.446439	0.0486385	9.17872	4.36e-20	5.9e-14
chr9	8857486	8857491	2	463802	463803	463802	463804	7.44561	9.65e-14	0.595664	0.0674605	0.595664	0.0674605	8.82982	1.05e-18	9.23e-13			chr5	94027794	94027888	3	651092	651094	651092	651094	9.17791	4.4e-20	0.528533	0.0575875	0.528533	0.0575875	9.17791	4.4e-20	5.94e-14
chr19	23185714	23185968	3	235008	235010	235008	235010	8.82964	1.05e-18	0.464693	0.0526287	0.464693	0.0526287	8.82964	1.05e-18	9.25e-13			chr5	115298704	115298720	2	654428	654429	654428	654432	7.65378	1.95e-14	0.502343	0.0547353	0.502343	0.0547353	9.17769	4.4e-20	5.96e-14
chr17	72426361	72427637	10	209636	209645	209636	209651	8.34402	7.18e-17	0.311604	0.0352927	0.311604	0.0352927	8.82914	1.05e-18	9.29e-13			chr20	62572875	62573077	3	517489	517491	517489	517491	9.17724	4.42e-20	0.52586	0.0573004	0.52586	0.0573004	9.17724	4.42e-20	5.98e-14
chr15	90319584	90320609	6	164618	164623	164615	164623	8.20445	2.32e-16	0.344463	0.0390155	0.344463	0.0390155	8.82888	1.06e-18	9.31e-13			chr5	179195667	179196144	2	674610	674611	674610	674611	9.17657	4.45e-20	0.522807	0.056972	0.522807	0.056972	9.17657	4.45e-20	6.02e-14
chr19	6464080	6464175	4	227770	227773	227767	227777	8.01314	1.12e-15	0.415829	0.0470994	0.415829	0.0470994	8.82875	1.06e-18	9.32e-13			chr16	646175	646579	3	296034	296036	296034	296036	9.17521	4.51e-20	0.486622	0.0530366	0.486622	0.0530366	9.17521	4.51e-20	6.1e-14
chr8	99438968	99439685	4	455734	455737	455733	455741	8.06532	7.3e-16	0.391955	0.0444022	0.391955	0.0444022	8.82738	1.07e-18	9.43e-13			chr16	10982604	10982851	2	303820	303821	303820	303822	7.85382	4.04e-15	0.526167	0.0573484	0.526167	0.0573484	9.17493	4.52e-20	6.11e-14
chr22	31644160	31644190	2	300880	300881	300879	300882	8.21548	2.11e-16	0.569228	0.06449	0.569228	0.06449	8.82661	1.08e-18	9.5e-13			chr5	176170566	176170795	3	672498	672500	672491	672503	7.45332	9.1e-14	0.409027	0.0445825	0.409027	0.0445825	9.1746	4.53e-20	6.13e-14
chr19	43979316	43979372	2	239833	239834	239833	239838	7.89852	2.82e-15	0.566169	0.0641452	0.566169	0.0641452	8.82638	1.08e-18	9.52e-13			chr9	125796611	125796809	3	831994	831996	831994	831998	8.91603	4.83e-19	0.51419	0.0560531	0.51419	0.0560531	9.17326	4.59e-20	6.21e-14
chr1	77230619	77230837	3	22689	22691	22689	22691	8.82599	1.08e-18	0.579634	0.0656735	0.579634	0.0656735	8.82599	1.08e-18	9.55e-13			chr20	31903455	31903641	2	503428	503429	503428	503429	-9.17313	4.59e-20	-0.499986	0.0545055	-0.499986	0.0545055	-9.17313	4.59e-20	6.21e-14
chr2	189156378	189156874	5	272970	272974	272970	272984	8.36477	6.02e-17	0.399871	0.0453069	0.399871	0.0453069	8.82582	1.09e-18	9.57e-13			chr7	29996003	29996206	2	742028	742029	742028	742029	9.1725	4.62e-20	0.483628	0.0527258	0.483628	0.0527258	9.1725	4.62e-20	6.25e-14
chr13	96204518	96204854	3	131735	131737	131735	131749	7.88156	3.23e-15	0.425791	0.0482449	0.425791	0.0482449	8.82563	1.09e-18	9.58e-13			chr4	74088730	74089169	4	611317	611320	611317	611320	9.17162	4.66e-20	0.387922	0.042296	0.387922	0.042296	9.17162	4.66e-20	6.3e-14
chr2	154728062	154728308	5	269274	269278	269272	269279	8.30125	1.03e-16	0.469669	0.0532258	0.469669	0.0532258	8.82409	1.1e-18	9.72e-13			chr2	173293392	173293508	3	473843	473845	473841	473848	9.90925	3.79e-23	0.451172	0.0491947	0.451172	0.0491947	9.17115	4.68e-20	6.33e-14
chr18	28681689	28682408	5	218843	218847	218843	218848	8.74668	2.2e-18	0.434677	0.0492629	0.434677	0.0492629	8.82361	1.11e-18	9.76e-13			chr19	6741178	6741181	2	399473	399474	399472	399474	8.88016	6.68e-19	0.562842	0.0613809	0.562842	0.0613809	9.16966	4.75e-20	6.42e-14
chr15	76627594	76628424	6	162076	162081	162076	162086	8.16457	3.23e-16	0.354902	0.0402234	0.354902	0.0402234	8.82326	1.11e-18	9.79e-13			chr1	2989085	2989307	2	3721	3722	3721	3722	9.1696	4.75e-20	0.530946	0.0579028	0.530946	0.0579028	9.1696	4.75e-20	6.42e-14
chr18	5890293	5891001	4	217252	217255	217252	217255	8.8222	1.12e-18	0.433333	0.0491184	0.433333	0.0491184	8.8222	1.12e-18	9.88e-13			chr11	61594769	61595223	5	144203	144207	144202	144223	6.19806	5.72e-10	0.385735	0.0420668	0.385735	0.0420668	9.16957	4.75e-20	6.42e-14
chr14	104345945	104346591	3	150042	150044	150042	150044	8.82166	1.13e-18	0.454529	0.0515242	0.454529	0.0515242	8.82166	1.13e-18	9.93e-13			chr1	150277456	150277464	2	49009	49010	49009	49010	9.16721	4.85e-20	0.451953	0.049301	0.451953	0.049301	9.16721	4.85e-20	6.57e-14
chr18	37421319	37421988	5	219463	219467	219463	219467	8.8181	1.16e-18	0.399993	0.0453604	0.399993	0.0453604	8.8181	1.16e-18	1.03e-12			chr17	32484014	32484259	5	349013	349017	349005	349017	7.96544	1.65e-15	0.372729	0.0406598	0.372729	0.0406598	9.16702	4.86e-20	6.58e-14
chr17	42015369	42015422	2	202623	202624	202623	202627	6.85376	7.19e-12	0.546886	0.0620274	0.546886	0.0620274	8.81684	1.18e-18	1.04e-12			chr11	63259187	63259326	2	145383	145384	145374	145386	6.18623	6.16e-10	0.495141	0.0540277	0.495141	0.0540277	9.16459	4.97e-20	6.73e-14
chr6	19838817	19838951	2	379664	379665	379664	379667	8.36086	6.23e-17	0.515187	0.0584383	0.515187	0.0584383	8.81592	1.19e-18	1.05e-12			chr5	146889238	146889536	4	664194	664197	664192	664205	8.56936	1.04e-17	0.447465	0.048834	0.447465	0.048834	9.16298	5.05e-20	6.83e-14
chr16	69999425	69999859	2	181908	181909	181908	181909	8.81581	1.19e-18	0.529998	0.060119	0.529998	0.060119	8.81581	1.19e-18	1.05e-12			chr1	161091682	161091980	2	55795	55796	55795	55796	9.16256	5.07e-20	0.518875	0.0566299	0.518875	0.0566299	9.16256	5.07e-20	6.85e-14
chr7	155079250	155079356	3	439534	439536	439534	439536	8.81538	1.19e-18	0.511317	0.0580029	0.511317	0.0580029	8.81538	1.19e-18	1.05e-12			chr17	38498816	38498914	3	352273	352275	352268	352276	7.34712	2.03e-13	0.49261	0.0537739	0.49261	0.0537739	9.16077	5.15e-20	6.97e-14
chr18	29077698	29078241	3	218875	218877	218875	218878	8.33277	7.9e-17	0.497185	0.056409	0.497185	0.056409	8.81394	1.21e-18	1.06e-12			chr12	54409229	54409257	2	189662	189663	189660	189667	7.23282	4.73e-13	0.515008	0.0562189	0.515008	0.0562189	9.16076	5.15e-20	6.97e-14
chrX	67653156	67653315	3	477890	477892	477890	477898	8.21885	2.05e-16	0.476503	0.0540681	0.476503	0.0540681	8.81302	1.22e-18	1.07e-12			chr16	734663	734766	3	296293	296295	296293	296296	8.93853	3.94e-19	0.441419	0.0481892	0.441419	0.0481892	9.16011	5.18e-20	7.01e-14
chr12	75603068	75603480	5	112817	112821	112817	112821	8.81293	1.22e-18	0.373013	0.0423256	0.373013	0.0423256	8.81293	1.22e-18	1.07e-12			chr10	114911442	114911462	2	113837	113838	113836	113839	8.04666	8.51e-16	0.517726	0.0565198	0.517726	0.0565198	9.1601	5.19e-20	7.01e-14
chr12	54391285	54391631	3	109332	109334	109331	109334	8.48339	2.19e-17	0.486382	0.0551964	0.486382	0.0551964	8.81185	1.23e-18	1.08e-12			chr3	182977036	182977408	2	588717	588718	588717	588718	9.15946	5.22e-20	0.504198	0.0550466	0.504198	0.0550466	9.15946	5.22e-20	7.05e-14
chr1	77747374	77747387	3	22740	22742	22740	22752	4.39436	1.11e-05	0.571322	0.0648525	0.571322	0.0648525	8.80956	1.26e-18	1.11e-12			chr16	11946064	11946115	2	304515	304516	304515	304516	9.1594	5.22e-20	0.52991	0.0578542	0.52991	0.0578542	9.1594	5.22e-20	7.06e-14
chr19	10397780	10398798	4	229396	229399	229390	229399	7.1225	1.06e-12	0.440275	0.049984	0.440275	0.049984	8.80832	1.27e-18	1.12e-12			chr19	46318439	46318633	3	420210	420212	420210	420220	10.7997	3.45e-27	0.435378	0.0475347	0.435378	0.0475347	9.15915	5.23e-20	7.07e-14
chr20	48099323	48099331	2	289805	289806	289803	289811	7.41588	1.21e-13	0.523868	0.0594745	0.523868	0.0594745	8.80828	1.27e-18	1.12e-12			chr7	28995811	28997925	15	741673	741687	741671	741693	8.50651	1.79e-17	0.255784	0.0279297	0.255784	0.0279297	9.15813	5.28e-20	7.14e-14
chr12	54424679	54425156	4	109453	109456	109453	109457	8.75179	2.1e-18	0.415676	0.0471918	0.415676	0.0471918	8.80824	1.27e-18	1.12e-12			chr8	37967091	37967201	2	789263	789264	789263	789264	9.15772	5.3e-20	0.560332	0.0611869	0.560332	0.0611869	9.15772	5.3e-20	7.17e-14
chr22	50706065	50706650	3	305646	305648	305645	305648	7.81866	5.34e-15	0.497548	0.0564901	0.497548	0.0564901	8.8077	1.28e-18	1.12e-12			chr11	64358617	64358619	2	146520	146521	146519	146521	9.09905	9.11e-20	0.529712	0.0578444	0.529712	0.0578444	9.15755	5.31e-20	7.18e-14
chr11	132812683	132813819	7	99308	99314	99307	99318	8.61297	7.12e-18	0.338933	0.0384837	0.338933	0.0384837	8.80717	1.28e-18	1.13e-12			chr11	64647286	64647316	2	146906	146907	146905	146909	8.11993	4.66e-16	0.529019	0.0577686	0.529019	0.0577686	9.15755	5.31e-20	7.18e-14
chr13	112712475	112712795	3	134341	134343	134337	134343	8.44889	2.94e-17	0.448196	0.0508949	0.448196	0.0508949	8.80631	1.29e-18	1.14e-12			chr11	72927001	72927298	3	154193	154195	154192	154195	8.81514	1.2e-18	0.529814	0.0578608	0.529814	0.0578608	9.15671	5.35e-20	7.24e-14
chr17	36666462	36666953	3	199725	199727	199723	199728	6.94366	3.82e-12	0.513208	0.0582847	0.513208	0.0582847	8.80519	1.31e-18	1.15e-12			chr17	73084329	73084494	2	368079	368080	368067	368081	6.89258	5.48e-12	0.540497	0.0590327	0.540497	0.0590327	9.15589	5.39e-20	7.29e-14
chr1	17090834	17091021	3	9126	9128	9126	9128	-8.80479	1.31e-18	-0.561878	0.063815	-0.561878	0.063815	-8.80479	1.31e-18	1.15e-12			chr17	43221220	43222121	9	356243	356251	356243	356252	8.57257	1.01e-17	0.348186	0.0380312	0.348186	0.0380312	9.15529	5.42e-20	7.33e-14
chr5	38258216	38259398	13	357123	357135	357123	357135	8.80436	1.32e-18	0.287555	0.0326605	0.287555	0.0326605	8.80436	1.32e-18	1.16e-12			chr7	2648289	2648372	3	733711	733713	733703	733715	7.20059	6e-13	0.49718	0.0543053	0.49718	0.0543053	9.15528	5.42e-20	7.33e-14
chr7	8302235	8302731	5	418159	418163	418157	418163	8.04501	8.62e-16	0.455392	0.0517256	0.455392	0.0517256	8.80399	1.32e-18	1.16e-12			chr11	86085715	86086005	4	157990	157993	157985	157994	8.15495	3.49e-16	0.41734	0.0455923	0.41734	0.0455923	9.15373	5.5e-20	7.44e-14
chr14	92414197	92414300	3	146449	146451	146445	146452	7.09166	1.33e-12	0.435194	0.0494316	0.435194	0.0494316	8.80396	1.32e-18	1.16e-12			chr16	3629978	3630187	2	301237	301238	301236	301242	6.48401	8.93e-11	0.494588	0.0540392	0.494588	0.0540392	9.1524	5.57e-20	7.53e-14
chr17	35299600	35300645	4	199423	199426	199422	199429	7.94307	1.97e-15	0.421908	0.0479255	0.421908	0.0479255	8.8034	1.33e-18	1.17e-12			chr22	44568203	44568913	10	542356	542365	542356	542365	9.15139	5.62e-20	0.414183	0.045259	0.414183	0.045259	9.15139	5.62e-20	7.6e-14
chrX	47489285	47489551	3	476132	476134	476132	476139	7.61018	2.74e-14	0.485774	0.0551834	0.485774	0.0551834	8.80289	1.33e-18	1.17e-12			chr1	19992167	19992985	5	14327	14331	14323	14331	8.62984	6.14e-18	0.343926	0.0375846	0.343926	0.0375846	9.15071	5.66e-20	7.65e-14
chr7	97361201	97361759	6	429630	429635	429628	429635	8.39754	4.56e-17	0.350619	0.0398312	0.350619	0.0398312	8.80262	1.34e-18	1.18e-12			chr14	106366503	106366533	4	266199	266202	266199	266202	9.1504	5.67e-20	0.492269	0.0537975	0.492269	0.0537975	9.1504	5.67e-20	7.67e-14
chr12	130646370	130646461	2	121826	121827	121819	121828	7.3723	1.68e-13	0.539427	0.0612943	0.539427	0.0612943	8.80061	1.36e-18	1.2e-12			chr4	21950584	21950864	4	604170	604173	604166	604175	10.1898	2.2e-24	0.388623	0.042476	0.388623	0.042476	9.14924	5.73e-20	7.75e-14
chr7	93204347	93204352	3	428940	428942	428933	428955	6.4174	1.39e-10	0.534058	0.0606851	0.534058	0.0606851	8.80048	1.36e-18	1.2e-12			chr1	101185297	101185311	3	41863	41865	41862	41865	-8.06539	7.3e-16	-0.499739	0.054625	-0.499739	0.054625	-9.14854	5.77e-20	7.8e-14
chr17	35289677	35290635	7	199370	199376	199368	199388	7.29207	3.05e-13	0.333301	0.0378752	0.333301	0.0378752	8.79998	1.37e-18	1.2e-12			chr2	27504672	27504695	2	440035	440036	440035	440036	-9.14773	5.81e-20	-0.498064	0.0544467	-0.498064	0.0544467	-9.14773	5.81e-20	7.86e-14
chr8	18244861	18245287	3	446403	446405	446403	446405	8.79998	1.37e-18	0.457535	0.0519928	0.457535	0.0519928	8.79998	1.37e-18	1.2e-12			chr12	12223989	12224264	3	178259	178261	178258	178263	-9.65023	4.9e-22	-0.432978	0.0473323	-0.432978	0.0473323	-9.14762	5.82e-20	7.87e-14
chr8	119122430	119122878	2	457419	457420	457419	457421	8.39105	4.82e-17	0.505273	0.0574235	0.505273	0.0574235	8.79906	1.38e-18	1.21e-12			chr19	8674388	8674501	2	400902	400903	400901	400903	8.69318	3.52e-18	0.500147	0.054676	0.500147	0.054676	9.14748	5.83e-20	7.88e-14
chr4	26030463	26030582	2	337843	337844	337843	337846	7.70066	1.35e-14	0.538146	0.0611601	0.538146	0.0611601	8.79897	1.38e-18	1.22e-12			chr12	122287619	122287782	3	209390	209392	209390	209394	8.66572	4.49e-18	0.46277	0.0505978	0.46277	0.0505978	9.14605	5.91e-20	7.99e-14
chr10	50887488	50887731	7	54871	54877	54865	54879	8.11766	4.75e-16	0.408296	0.0464061	0.408296	0.0464061	8.79834	1.39e-18	1.22e-12			chr12	110940287	110940444	2	204171	204172	204171	204172	9.14603	5.91e-20	0.493706	0.0539804	0.493706	0.0539804	9.14603	5.91e-20	7.99e-14
chr8	132052779	132052934	5	458863	458867	458862	458869	8.00262	1.22e-15	0.40573	0.0461153	0.40573	0.0461153	8.79816	1.39e-18	1.22e-12			chr2	75938223	75938438	5	453767	453771	453763	453771	6.92039	4.5e-12	0.443184	0.048463	0.443184	0.048463	9.14479	5.97e-20	8.08e-14
chr11	44970771	44971049	2	80934	80935	80934	80935	8.79779	1.4e-18	0.518486	0.0589337	0.518486	0.0589337	8.79779	1.4e-18	1.23e-12			chr15	40399004	40399723	5	271775	271779	271772	271779	8.59575	8.27e-18	0.439405	0.0480507	0.439405	0.0480507	9.14462	5.98e-20	8.09e-14
chr19	58111647	58111769	4	247403	247406	247397	247406	6.90572	4.99e-12	0.472346	0.0536916	0.472346	0.0536916	8.79739	1.4e-18	1.23e-12			chr8	29172968	29172998	2	787403	787404	787401	787404	7.01075	2.37e-12	0.534352	0.0584401	0.534352	0.0584401	9.14359	6.04e-20	8.17e-14
chr20	9049273	9049361	2	284557	284558	284557	284559	7.77058	7.81e-15	0.533616	0.0606593	0.533616	0.0606593	8.79693	1.41e-18	1.24e-12			chr6	109612801	109613134	2	713137	713138	713137	713138	-9.14355	6.04e-20	-0.479209	0.0524095	-0.479209	0.0524095	-9.14355	6.04e-20	8.17e-14
chr16	85964073	85964200	2	185171	185172	185171	185172	8.79655	1.41e-18	0.554579	0.063045	0.554579	0.063045	8.79655	1.41e-18	1.24e-12			chr14	69620662	69620847	2	250641	250642	250638	250642	7.17564	7.2e-13	0.487483	0.0533198	0.487483	0.0533198	9.14263	6.1e-20	8.24e-14
chr16	89033895	89034088	2	187649	187650	187647	187653	6.54759	5.85e-11	0.518448	0.0589434	0.518448	0.0589434	8.7957	1.42e-18	1.25e-12			chr14	58905592	58905740	3	246937	246939	246937	246939	9.14257	6.1e-20	0.549981	0.0601561	0.549981	0.0601561	9.14257	6.1e-20	8.25e-14
chrX	152907540	152907546	2	483574	483575	483574	483575	8.79545	1.42e-18	0.491745	0.0559091	0.491745	0.0559091	8.79545	1.42e-18	1.25e-12			chr3	119498870	119499190	2	573257	573258	573257	573258	9.14248	6.1e-20	0.530252	0.0579987	0.530252	0.0579987	9.14248	6.1e-20	8.26e-14
chr1	2984275	2985494	10	3213	3222	3210	3224	7.89954	2.8e-15	0.327958	0.037296	0.327958	0.037296	8.79339	1.45e-18	1.28e-12			chr3	171874269	171874327	2	586700	586701	586700	586701	9.14156	6.16e-20	0.55737	0.060971	0.55737	0.060971	9.14156	6.16e-20	8.33e-14
chr5	155754009	155754265	4	370879	370882	370879	370882	8.79322	1.45e-18	0.514716	0.0585356	0.514716	0.0585356	8.79322	1.45e-18	1.28e-12			chr16	57701317	57701933	5	317110	317114	317109	317117	7.64355	2.11e-14	0.418493	0.0457998	0.418493	0.0457998	9.13743	6.4e-20	8.65e-14
chr4	6247629	6247640	2	335023	335024	335021	335026	7.85349	4.05e-15	0.55777	0.0634374	0.55777	0.0634374	8.79244	1.46e-18	1.29e-12			chr3	182982918	182983386	3	588723	588725	588723	588725	9.13683	6.43e-20	0.397067	0.0434578	0.397067	0.0434578	9.13683	6.43e-20	8.7e-14
chr1	113392388	113392617	2	26818	26819	26816	26820	8.12913	4.32e-16	0.543438	0.0618103	0.543438	0.0618103	8.79203	1.47e-18	1.29e-12			chr10	63808748	63808948	7	97909	97915	97906	97921	-6.90307	5.09e-12	-0.475899	0.0520968	-0.475899	0.0520968	-9.13491	6.55e-20	8.85e-14
chr17	3814718	3814785	2	191133	191134	191133	191134	8.791	1.48e-18	0.51739	0.0588546	0.51739	0.0588546	8.791	1.48e-18	1.31e-12			chr2	210444154	210444201	3	482047	482049	482046	482054	7.09428	1.3e-12	0.50258	0.0550283	0.50258	0.0550283	9.13311	6.66e-20	9e-14
chr5	63461232	63462187	10	359243	359252	359242	359252	8.68325	3.85e-18	0.360997	0.0410645	0.360997	0.0410645	8.79098	1.48e-18	1.31e-12			chr5	178421711	178422888	9	674042	674050	674042	674050	9.13305	6.66e-20	0.320471	0.0350891	0.320471	0.0350891	9.13305	6.66e-20	9.01e-14
chr12	133086926	133087207	2	123723	123724	123723	123725	8.62844	6.22e-18	0.571452	0.0650062	0.571452	0.0650062	8.79074	1.49e-18	1.31e-12			chr5	3594275	3594679	2	634810	634811	634810	634811	-9.1324	6.7e-20	-0.444643	0.0486886	-0.444643	0.0486886	-9.1324	6.7e-20	9.06e-14
chr2	186603398	186603639	4	272845	272848	272845	272849	8.40904	4.13e-17	0.438564	0.049894	0.438564	0.049894	8.78992	1.5e-18	1.32e-12			chr11	130290939	130291156	2	170460	170461	170460	170461	9.13191	6.73e-20	0.51251	0.056123	0.51251	0.056123	9.13191	6.73e-20	9.1e-14
chr1	44398998	44399363	3	17839	17841	17837	17843	8.66682	4.44e-18	0.472952	0.0538127	0.472952	0.0538127	8.78886	1.51e-18	1.33e-12			chr1	8586003	8586010	2	7681	7682	7680	7684	5.72151	1.06e-08	0.566403	0.0620265	0.566403	0.0620265	9.13163	6.75e-20	9.13e-14
chr13	100547249	100548910	13	132383	132395	132382	132395	8.72712	2.61e-18	0.272694	0.0310294	0.272694	0.0310294	8.78826	1.52e-18	1.34e-12			chr8	22722124	22722360	2	784895	784896	784895	784896	9.13086	6.8e-20	0.460436	0.0504264	0.460436	0.0504264	9.13086	6.8e-20	9.19e-14
chr10	52750296	52750754	4	55109	55112	55109	55118	8.12555	4.45e-16	0.440133	0.0500844	0.440133	0.0500844	8.78782	1.52e-18	1.34e-12			chr2	225266263	225266580	4	486238	486241	486238	486250	7.63888	2.19e-14	0.459534	0.0503333	0.459534	0.0503333	9.12981	6.86e-20	9.28e-14
chr4	41258794	41259283	5	338805	338809	338804	338809	8.52728	1.5e-17	0.467543	0.0532044	0.467543	0.0532044	8.78767	1.53e-18	1.34e-12			chr7	150548934	150549370	5	771575	771579	771575	771582	8.12197	4.59e-16	0.47173	0.0516738	0.47173	0.0516738	9.129	6.91e-20	9.35e-14
chr1	6187920	6188120	2	5027	5028	5025	5028	8.15649	3.45e-16	0.583964	0.0664544	0.583964	0.0664544	8.78744	1.53e-18	1.35e-12			chr7	30027454	30028215	4	742045	742048	742045	742050	7.44841	9.45e-14	0.466872	0.0511439	0.466872	0.0511439	9.1286	6.94e-20	9.38e-14
chr2	45181829	45182689	6	255859	255864	255859	255866	8.58124	9.39e-18	0.363579	0.0413771	0.363579	0.0413771	8.78696	1.54e-18	1.35e-12			chr1	182097849	182097885	2	61754	61755	61754	61756	8.4109	4.07e-17	0.480991	0.0526922	0.480991	0.0526922	9.12833	6.96e-20	9.41e-14
chr11	119995687	119995754	2	96661	96662	96661	96662	-8.78561	1.56e-18	-0.532191	0.0605753	-0.532191	0.0605753	-8.78561	1.56e-18	1.37e-12			chr6	32064785	32065011	7	694006	694012	693967	694016	7.45285	9.13e-14	0.406814	0.0445673	0.406814	0.0445673	9.12809	6.97e-20	9.43e-14
chr10	23461301	23461580	3	51474	51476	51474	51476	8.78553	1.56e-18	0.473688	0.0539168	0.473688	0.0539168	8.78553	1.56e-18	1.37e-12			chr17	7340888	7341440	4	339260	339263	339257	339275	8.9621	3.19e-19	0.366044	0.0401045	0.366044	0.0401045	9.12725	7.03e-20	9.5e-14
chr1	200842890	200843333	3	37840	37842	37838	37842	8.35519	6.53e-17	0.471584	0.0536812	0.471584	0.0536812	8.78491	1.56e-18	1.38e-12			chr4	84071170	84071797	3	613730	613732	613730	613732	9.12685	7.05e-20	0.493446	0.0540653	0.493446	0.0540653	9.12685	7.05e-20	9.54e-14
chr5	1876397	1876719	2	353753	353754	353748	353754	7.9873	1.38e-15	0.507154	0.0577321	0.507154	0.0577321	8.78462	1.57e-18	1.38e-12			chr1	22920119	22920169	2	15964	15965	15962	15965	9.02669	1.77e-19	0.550384	0.0603089	0.550384	0.0603089	9.12608	7.1e-20	9.61e-14
chr14	29243234	29243504	3	138692	138694	138692	138700	7.9129	2.51e-15	0.476178	0.0542073	0.476178	0.0542073	8.78439	1.57e-18	1.38e-12			chr19	839537	839689	3	392904	392906	392904	392906	9.12589	7.12e-20	0.512246	0.0561311	0.512246	0.0561311	9.12589	7.12e-20	9.62e-14
chr17	3698055	3698239	3	191051	191053	191050	191053	-7.83606	4.65e-15	-0.490533	0.055842	-0.490533	0.055842	-8.78431	1.57e-18	1.39e-12			chr8	4849522	4849827	2	779525	779526	779524	779528	8.12462	4.49e-16	0.473132	0.0518632	0.473132	0.0518632	9.12269	7.33e-20	9.91e-14
chr10	127262250	127262277	2	66971	66972	66971	66976	-8.74624	2.21e-18	-0.541818	0.0616851	-0.541818	0.0616851	-8.78362	1.58e-18	1.39e-12			chr15	91415812	91416047	5	291383	291387	291382	291389	8.14607	3.76e-16	0.409573	0.0449006	0.409573	0.0449006	9.12176	7.39e-20	1e-13
chr14	85997519	85997753	2	145566	145567	145565	145567	8.70536	3.17e-18	0.550257	0.0626504	0.550257	0.0626504	8.78297	1.59e-18	1.4e-12			chr11	76902992	76903183	3	156219	156221	156219	156223	7.78203	7.14e-15	0.500099	0.0548329	0.500099	0.0548329	9.12041	7.48e-20	1.01e-13
chr14	69446664	69446784	3	143163	143165	143162	143165	7.90905	2.59e-15	0.498133	0.056721	0.498133	0.056721	8.78215	1.6e-18	1.41e-12			chr1	9960466	9960653	3	8612	8614	8612	8614	9.12035	7.49e-20	0.47056	0.0515945	0.47056	0.0515945	9.12035	7.49e-20	1.01e-13
chr3	154797083	154797563	5	325425	325429	325423	325439	7.01879	2.24e-12	0.416235	0.0473982	0.416235	0.0473982	8.78165	1.61e-18	1.42e-12			chr11	120110882	120110887	2	166479	166480	166473	166480	7.41718	1.2e-13	0.554276	0.0607767	0.554276	0.0607767	9.11988	7.52e-20	1.02e-13
chr5	119799384	119800742	11	364305	364315	364305	364321	8.81392	1.21e-18	0.300997	0.0342759	0.300997	0.0342759	8.7816	1.61e-18	1.42e-12			chr12	115136298	115136308	2	206285	206286	206234	206286	6.34581	2.21e-10	0.498652	0.054683	0.498652	0.054683	9.11895	7.59e-20	1.03e-13
chr2	66804145	66804706	3	258405	258407	258398	258408	6.54536	5.94e-11	0.481243	0.0548112	0.481243	0.0548112	8.78001	1.63e-18	1.44e-12			chr5	78203311	78203576	2	648493	648494	648491	648494	8.36322	6.1e-17	0.522972	0.0573522	0.522972	0.0573522	9.1186	7.61e-20	1.03e-13
chr12	54088959	54089295	4	109101	109104	109099	109104	8.24918	1.59e-16	0.372414	0.0424204	0.372414	0.0424204	8.77912	1.65e-18	1.45e-12			chr18	74961964	74962133	5	390714	390718	390691	390725	7.81049	5.7e-15	0.439843	0.0482367	0.439843	0.0482367	9.11843	7.62e-20	1.03e-13
chr14	20136693	20136824	3	136748	136750	136748	136750	8.77911	1.65e-18	0.497275	0.056643	0.497275	0.056643	8.77911	1.65e-18	1.45e-12			chr20	56820733	56820741	2	513501	513502	513501	513502	9.11797	7.65e-20	0.550286	0.0603518	0.550286	0.0603518	9.11797	7.65e-20	1.04e-13
chr5	134870506	134871645	9	366300	366308	366300	366326	5.98428	2.17e-09	0.367178	0.0418313	0.367178	0.0418313	8.7776	1.67e-18	1.47e-12			chr17	17426422	17426565	2	343585	343586	343585	343586	9.11734	7.7e-20	0.499695	0.054807	0.499695	0.054807	9.11734	7.7e-20	1.04e-13
chr12	570155	570249	2	100086	100087	100086	100087	8.77668	1.68e-18	0.526065	0.0599389	0.526065	0.0599389	8.77668	1.68e-18	1.48e-12			chr6	135506834	135507123	2	718209	718210	718207	718210	8.38013	5.29e-17	0.50765	0.0556807	0.50765	0.0556807	9.11716	7.71e-20	1.04e-13
chrX	21676481	21676994	7	474461	474467	474457	474467	8.43525	3.3e-17	0.382451	0.0435797	0.382451	0.0435797	8.77588	1.7e-18	1.49e-12			chr14	91817232	91818034	3	257171	257173	257171	257174	-8.75548	2.03e-18	-0.433396	0.0475378	-0.433396	0.0475378	-9.11686	7.73e-20	1.05e-13
chr20	590799	591400	7	283083	283089	283083	283089	8.77455	1.72e-18	0.373464	0.0425622	0.373464	0.0425622	8.77455	1.72e-18	1.51e-12			chr17	75260857	75260964	3	370098	370100	370098	370100	9.11596	7.8e-20	0.463908	0.0508897	0.463908	0.0508897	9.11596	7.8e-20	1.05e-13
chr1	202935683	202936090	2	38552	38553	38552	38553	8.77429	1.72e-18	0.474583	0.0540879	0.474583	0.0540879	8.77429	1.72e-18	1.51e-12			chr14	21502873	21503144	2	238035	238036	238035	238038	-8.05042	8.25e-16	-0.487105	0.0534354	-0.487105	0.0534354	-9.11576	7.81e-20	1.06e-13
chr8	119964124	119964729	9	457501	457509	457500	457509	8.73721	2.39e-18	0.339166	0.0386552	0.339166	0.0386552	8.77414	1.72e-18	1.52e-12			chr19	56158885	56159485	4	428522	428525	428517	428528	8.54424	1.29e-17	0.428927	0.0470537	0.428927	0.0470537	9.11568	7.82e-20	1.06e-13
chr8	142517186	142517341	2	460374	460375	460374	460378	-6.83672	8.1e-12	-0.517382	0.0589703	-0.517382	0.0589703	-8.7736	1.73e-18	1.52e-12			chr15	93609767	93610211	2	292308	292309	292308	292309	-9.11541	7.84e-20	-0.439009	0.0481612	-0.439009	0.0481612	-9.11541	7.84e-20	1.06e-13
chr19	45146828	45147715	10	240334	240343	240334	240343	8.77319	1.74e-18	0.300058	0.0342016	0.300058	0.0342016	8.77319	1.74e-18	1.53e-12			chr4	37585660	37585993	2	605754	605755	605753	605755	8.23133	1.85e-16	0.463698	0.050876	0.463698	0.050876	9.11427	7.92e-20	1.07e-13
chr1	221060923	221061070	3	41768	41770	41767	41770	7.99378	1.31e-15	0.488482	0.0556828	0.488482	0.0556828	8.77258	1.75e-18	1.54e-12			chr14	23306509	23306850	2	239066	239067	239066	239068	9.05215	1.4e-19	0.475308	0.0521546	0.475308	0.0521546	9.11346	7.98e-20	1.08e-13
chr12	22095111	22095330	3	104313	104315	104302	104316	7.471	7.96e-14	0.474971	0.0541445	0.474971	0.0541445	8.77228	1.75e-18	1.54e-12			chr6	33384391	33384473	2	697571	697572	697570	697574	-8.37712	5.42e-17	-0.542564	0.0595366	-0.542564	0.0595366	-9.11311	8.01e-20	1.08e-13
chr4	55100025	55100232	2	339974	339975	339974	339976	7.62392	2.46e-14	0.5051	0.0575813	0.5051	0.0575813	8.77194	1.76e-18	1.55e-12			chr11	57414401	57414457	2	142173	142174	142172	142185	7.58359	3.36e-14	0.520682	0.0571389	0.520682	0.0571389	9.11257	8.05e-20	1.09e-13
chr5	115298704	115299646	7	364032	364038	364032	364038	8.77181	1.76e-18	0.371896	0.0423967	0.371896	0.0423967	8.77181	1.76e-18	1.55e-12			chr3	52231311	52231840	5	562109	562113	562109	562113	9.11221	8.07e-20	0.347196	0.0381023	0.347196	0.0381023	9.11221	8.07e-20	1.09e-13
chr1	150978905	150979359	4	29601	29604	29601	29605	8.72932	2.56e-18	0.48206	0.0549567	0.48206	0.0549567	8.77163	1.76e-18	1.55e-12			chr2	201450743	201451026	3	479473	479475	479463	479476	5.98482	2.17e-09	0.339954	0.0373186	0.339954	0.0373186	9.1095	8.28e-20	1.12e-13
chr18	10131790	10132097	3	217564	217566	217564	217566	8.77095	1.77e-18	0.437579	0.0498895	0.437579	0.0498895	8.77095	1.77e-18	1.56e-12			chr21	22369908	22370444	6	518816	518821	518814	518823	7.96159	1.7e-15	0.372045	0.0408483	0.372045	0.0408483	9.10797	8.39e-20	1.14e-13
chr16	32359536	32359756	3	177409	177411	177409	177411	8.76934	1.8e-18	0.418873	0.0477656	0.418873	0.0477656	8.76934	1.8e-18	1.58e-12			chr3	52220172	52220370	2	562100	562101	562100	562101	9.10718	8.46e-20	0.457785	0.0502664	0.457785	0.0502664	9.10718	8.46e-20	1.14e-13
chr19	52511853	52511900	2	244559	244560	244557	244560	8.15727	3.43e-16	0.521813	0.0595064	0.521813	0.0595064	8.76901	1.8e-18	1.59e-12			chr4	26030463	26030582	2	604949	604950	604949	604952	6.96214	3.35e-12	0.469578	0.0515702	0.469578	0.0515702	9.10561	8.58e-20	1.16e-13
chr6	29578313	29578423	2	383190	383191	383190	383192	-7.51006	5.91e-14	-0.543223	0.0619549	-0.543223	0.0619549	-8.76804	1.82e-18	1.6e-12			chr19	51628115	51628204	3	424874	424876	424871	424876	7.72317	1.13e-14	0.522262	0.0573587	0.522262	0.0573587	9.10519	8.61e-20	1.16e-13
chr19	19626599	19626605	2	234427	234428	234423	234429	7.49561	6.6e-14	0.590089	0.0673085	0.590089	0.0673085	8.76694	1.84e-18	1.62e-12			chr2	36780691	36780705	3	442360	442362	442360	442362	9.10249	8.83e-20	0.507737	0.0557801	0.507737	0.0557801	9.10249	8.83e-20	1.19e-13
chr13	113764225	113764871	3	135543	135545	135542	135545	8.49019	2.06e-17	0.446349	0.0509152	0.446349	0.0509152	8.76652	1.84e-18	1.62e-12			chr1	165853483	165853708	2	57403	57404	57402	57404	8.98512	2.58e-19	0.506562	0.055653	0.506562	0.055653	9.10215	8.86e-20	1.2e-13
chr3	57529873	57529952	2	315459	315460	315459	315465	6.55046	5.74e-11	0.532252	0.0607146	0.532252	0.0607146	8.76646	1.84e-18	1.62e-12			chr11	57309917	57309973	2	142093	142094	142093	142095	7.57664	3.55e-14	0.523853	0.0575557	0.523853	0.0575557	9.10166	8.9e-20	1.2e-13
chr20	39995546	39995654	4	288336	288339	288334	288342	7.76102	8.42e-15	0.43928	0.0501118	0.43928	0.0501118	8.76601	1.85e-18	1.63e-12			chr20	44538669	44538675	2	508724	508725	508723	508725	8.339	7.49e-17	0.553112	0.0607798	0.553112	0.0607798	9.10027	9.01e-20	1.22e-13
chr14	57264639	57265910	6	141340	141345	141335	141345	8.36047	6.25e-17	0.346177	0.0394961	0.346177	0.0394961	8.76486	1.87e-18	1.65e-12			chr10	101297245	101297508	2	109280	109281	109280	109283	8.58497	9.09e-18	0.476232	0.0523396	0.476232	0.0523396	9.0989	9.13e-20	1.23e-13
chr17	7341616	7341641	2	192805	192806	192800	192807	7.67634	1.64e-14	0.595341	0.0679308	0.595341	0.0679308	8.76392	1.89e-18	1.66e-12			chr1	3668909	3668921	3	4859	4861	4859	4861	9.09828	9.18e-20	0.408625	0.0449123	0.408625	0.0449123	9.09828	9.18e-20	1.24e-13
chr2	71270509	71270682	2	259311	259312	259311	259312	8.7631	1.9e-18	0.516574	0.0589488	0.516574	0.0589488	8.7631	1.9e-18	1.67e-12			chr9	136727866	136728162	2	837651	837652	837651	837652	9.09742	9.25e-20	0.499969	0.0549572	0.499969	0.0549572	9.09742	9.25e-20	1.25e-13
chr19	41698931	41698987	3	239009	239011	239004	239013	6.90103	5.16e-12	0.51978	0.0593226	0.51978	0.0593226	8.76191	1.92e-18	1.69e-12			chr2	240291657	240291711	2	492422	492423	492422	492423	9.09701	9.29e-20	0.549859	0.0604439	0.549859	0.0604439	9.09701	9.29e-20	1.26e-13
chr17	37856228	37856663	6	200366	200371	200365	200373	7.56591	3.85e-14	0.407001	0.046452	0.407001	0.046452	8.76175	1.92e-18	1.69e-12			chr16	89396627	89396873	2	331917	331918	331917	331919	8.7628	1.9e-18	0.484302	0.0532409	0.484302	0.0532409	9.09643	9.34e-20	1.26e-13
chr15	83316223	83316378	2	163318	163319	163318	163323	6.75832	1.4e-11	0.514	0.0586656	0.514	0.0586656	8.76152	1.93e-18	1.7e-12			chr6	133562475	133562494	5	717635	717639	717607	717642	7.69811	1.38e-14	0.47147	0.0518316	0.47147	0.0518316	9.0962	9.35e-20	1.27e-13
chr3	27770182	27770995	5	309463	309467	309462	309476	7.30189	2.84e-13	0.462171	0.0527506	0.462171	0.0527506	8.76143	1.93e-18	1.7e-12			chr20	9048763	9049669	5	498297	498301	498296	498306	7.43011	1.09e-13	0.363581	0.0399744	0.363581	0.0399744	9.09535	9.43e-20	1.28e-13
chr19	3136430	3136515	2	225649	225650	225645	225651	6.8435	7.73e-12	0.568167	0.0648514	0.568167	0.0648514	8.76106	1.93e-18	1.7e-12			chr9	126773442	126774073	6	832271	832276	832267	832276	7.95319	1.82e-15	0.338547	0.0372223	0.338547	0.0372223	9.09527	9.44e-20	1.28e-13
chr11	63775436	63775612	2	84846	84847	84843	84847	7.19449	6.27e-13	0.555843	0.0634489	0.555843	0.0634489	8.76048	1.94e-18	1.71e-12			chr16	51184379	51186463	30	314745	314774	314742	314774	8.8735	7.09e-19	0.226462	0.0249002	0.226462	0.0249002	9.09479	9.48e-20	1.28e-13
chr7	47294094	47294330	4	423682	423685	423680	423685	8.18278	2.77e-16	0.46816	0.053441	0.46816	0.053441	8.76031	1.95e-18	1.71e-12			chr9	135035970	135036217	2	836601	836602	836601	836603	8.16459	3.23e-16	0.520727	0.0572566	0.520727	0.0572566	9.09461	9.49e-20	1.28e-13
chr12	175809	176081	2	99920	99921	99920	99923	11.044	2.34e-28	0.529232	0.0604136	0.529232	0.0604136	8.76013	1.95e-18	1.72e-12			chr7	139333352	139333869	3	768478	768480	768477	768480	7.96597	1.64e-15	0.487568	0.0536285	0.487568	0.0536285	9.09158	9.76e-20	1.32e-13
chr12	110940287	110940444	2	116787	116788	116787	116788	8.75961	1.96e-18	0.534398	0.0610071	0.534398	0.0610071	8.75961	1.96e-18	1.73e-12			chr1	157248950	157249163	2	54188	54189	54187	54189	7.5584	4.08e-14	0.538147	0.0591921	0.538147	0.0591921	9.09154	9.76e-20	1.32e-13
chr5	148033896	148034030	2	369571	369572	369567	369574	8.37209	5.66e-17	0.538388	0.061483	0.538388	0.061483	8.7567	2.01e-18	1.77e-12			chr1	18711973	18712512	3	13521	13523	13521	13523	9.09028	9.88e-20	0.446134	0.0490781	0.446134	0.0490781	9.09028	9.88e-20	1.34e-13
chr10	77155143	77155697	5	58028	58032	58027	58032	8.51307	1.69e-17	0.372402	0.0425388	0.372402	0.0425388	8.75439	2.05e-18	1.81e-12			chr17	4835341	4835627	6	337404	337409	337404	337409	9.09028	9.88e-20	0.482915	0.0531243	0.482915	0.0531243	9.09028	9.88e-20	1.34e-13
chr20	3758189	3758207	2	284064	284065	284063	284069	7.02156	2.19e-12	0.578822	0.0661281	0.578822	0.0661281	8.75303	2.08e-18	1.83e-12			chr20	25177340	25177389	2	501851	501852	501848	501852	6.18714	6.13e-10	0.544015	0.0598498	0.544015	0.0598498	9.08966	9.94e-20	1.34e-13
chr12	125815816	125815880	2	121227	121228	121227	121228	8.7526	2.08e-18	0.515653	0.0589143	0.515653	0.0589143	8.7526	2.08e-18	1.84e-12			chr5	176912100	176912137	2	673097	673098	673097	673098	9.08956	9.94e-20	0.504284	0.0554795	0.504284	0.0554795	9.08956	9.94e-20	1.34e-13
chr6	32823566	32823588	2	391951	391952	391951	391954	-8.23897	1.74e-16	-0.470342	0.0537391	-0.470342	0.0537391	-8.75233	2.09e-18	1.84e-12			chr2	25873029	25873333	2	439007	439008	439007	439009	8.84802	8.91e-19	0.5484	0.0603422	0.5484	0.0603422	9.08817	1.01e-19	1.36e-13
chr3	152553204	152554195	5	325294	325298	325284	325298	7.14234	9.18e-13	0.371445	0.0424398	0.371445	0.0424398	8.75229	2.09e-18	1.84e-12			chr19	4968104	4968162	2	398043	398044	398043	398046	8.33806	7.55e-17	0.472213	0.0519596	0.472213	0.0519596	9.08808	1.01e-19	1.36e-13
chrX	43833066	43833081	2	475736	475737	475735	475738	7.85306	4.06e-15	0.577735	0.066024	0.577735	0.066024	8.75038	2.13e-18	1.87e-12			chr2	223670481	223670610	2	485876	485877	485876	485877	9.08784	1.01e-19	0.564078	0.0620695	0.564078	0.0620695	9.08784	1.01e-19	1.37e-13
chr10	4868335	4868398	3	48748	48750	48744	48754	5.78412	7.29e-09	0.536503	0.0613123	0.536503	0.0613123	8.75034	2.13e-18	1.87e-12			chr1	237205450	237205705	2	78402	78403	78397	78404	8.4324	3.39e-17	0.468026	0.0515038	0.468026	0.0515038	9.08722	1.02e-19	1.37e-13
chr2	75787193	75788231	8	260488	260495	260488	260501	7.90802	2.62e-15	0.328401	0.0375316	0.328401	0.0375316	8.74999	2.13e-18	1.88e-12			chr3	6902689	6902824	2	547364	547365	547358	547372	8.42063	3.74e-17	0.470685	0.0518005	0.470685	0.0518005	9.08648	1.02e-19	1.38e-13
chr8	141609338	141609470	3	459856	459858	459856	459858	8.74834	2.17e-18	0.530625	0.0606543	0.530625	0.0606543	8.74834	2.17e-18	1.91e-12			chr11	44880910	44880944	2	139148	139149	139148	139149	9.08633	1.02e-19	0.497825	0.0547883	0.497825	0.0547883	9.08633	1.02e-19	1.39e-13
chr21	19617145	19617439	2	293571	293572	293568	293572	7.37494	1.64e-13	0.51554	0.0589362	0.51554	0.0589362	8.74743	2.18e-18	1.92e-12			chr17	80345221	80345367	3	376074	376076	376074	376076	9.08604	1.03e-19	0.430455	0.0473754	0.430455	0.0473754	9.08604	1.03e-19	1.39e-13
chr1	156646485	156646746	4	32312	32315	32312	32315	8.74674	2.2e-18	0.443295	0.0506812	0.443295	0.0506812	8.74674	2.2e-18	1.93e-12			chr2	20776435	20776620	2	437595	437596	437595	437596	-9.08584	1.03e-19	-0.492381	0.0541921	-0.492381	0.0541921	-9.08584	1.03e-19	1.39e-13
chr17	8869864	8869961	3	193905	193907	193905	193907	8.74643	2.2e-18	0.487223	0.0557054	0.487223	0.0557054	8.74643	2.2e-18	1.94e-12			chr7	4752951	4753002	3	734812	734814	734812	734814	9.08569	1.03e-19	0.527734	0.0580841	0.527734	0.0580841	9.08569	1.03e-19	1.39e-13
chr17	42835859	42836175	3	203097	203099	203097	203103	7.20691	5.72e-13	0.470444	0.0537906	0.470444	0.0537906	8.74584	2.21e-18	1.95e-12			chr16	68027768	68027940	3	320106	320108	320102	320110	5.61547	1.96e-08	0.500586	0.0550994	0.500586	0.0550994	9.08514	1.04e-19	1.4e-13
chr22	41613692	41613790	2	303061	303062	303061	303062	8.74583	2.21e-18	0.546598	0.0624981	0.546598	0.0624981	8.74583	2.21e-18	1.95e-12			chr19	4531722	4531790	2	397582	397583	397581	397584	8.40678	4.21e-17	0.515353	0.056727	0.515353	0.056727	9.08479	1.04e-19	1.41e-13
chr7	19184555	19184950	2	418876	418877	418873	418883	5.99153	2.08e-09	0.531486	0.0607746	0.531486	0.0607746	8.74519	2.23e-18	1.96e-12			chr19	35485361	35485471	2	412296	412297	412296	412297	9.08424	1.04e-19	0.543712	0.0598522	0.543712	0.0598522	9.08424	1.04e-19	1.41e-13
chr5	178017827	178018186	6	374565	374570	374559	374570	8.15816	3.4e-16	0.367365	0.0420114	0.367365	0.0420114	8.74441	2.24e-18	1.97e-12			chr8	47529015	47529280	2	791348	791349	791348	791350	7.61761	2.58e-14	0.526271	0.0579401	0.526271	0.0579401	9.08302	1.06e-19	1.43e-13
chr2	241829513	241829685	2	281927	281928	281927	281928	-8.7404	2.32e-18	-0.520743	0.0595789	-0.520743	0.0595789	-8.7404	2.32e-18	2.05e-12			chr16	87329470	87329473	2	328920	328921	328920	328921	-9.08151	1.07e-19	-0.563037	0.0619981	-0.563037	0.0619981	-9.08151	1.07e-19	1.45e-13
chr1	102462043	102462821	9	25315	25323	25315	25323	8.74019	2.33e-18	0.288278	0.032983	0.288278	0.032983	8.74019	2.33e-18	2.05e-12			chr3	52529317	52529341	2	562459	562460	562454	562463	9.59311	8.55e-22	0.526075	0.0579284	0.526075	0.0579284	9.08148	1.07e-19	1.45e-13
chr6	10882974	10883376	4	378365	378368	378364	378374	6.87771	6.08e-12	0.43245	0.0494812	0.43245	0.0494812	8.73968	2.34e-18	2.06e-12			chr7	151087534	151088236	5	772285	772289	772285	772289	9.08129	1.07e-19	0.35078	0.0386267	0.35078	0.0386267	9.08129	1.07e-19	1.45e-13
chr16	2069444	2070528	5	169997	170001	169997	170002	8.51319	1.69e-17	0.323961	0.0370686	0.323961	0.0370686	8.73949	2.34e-18	2.06e-12			chr1	166890380	166890429	2	57601	57602	57600	57605	8.46345	2.6e-17	0.488106	0.0537537	0.488106	0.0537537	9.08042	1.08e-19	1.46e-13
chr12	53886170	53886622	2	109017	109018	109016	109020	8.13158	4.24e-16	0.525554	0.060136	0.525554	0.060136	8.73942	2.34e-18	2.06e-12			chr1	156051007	156051441	3	53067	53069	53067	53073	7.74004	9.94e-15	0.338637	0.037297	0.338637	0.037297	9.07947	1.09e-19	1.48e-13
chr4	55523756	55524400	6	340009	340014	340009	340014	8.73835	2.37e-18	0.373076	0.0426941	0.373076	0.0426941	8.73835	2.37e-18	2.08e-12			chr2	120281719	120281999	2	463327	463328	463327	463334	7.82476	5.09e-15	0.473887	0.0522067	0.473887	0.0522067	9.07713	1.11e-19	1.51e-13
chr6	31870600	31870970	5	389439	389443	389439	389444	8.59162	8.58e-18	0.468228	0.0535837	0.468228	0.0535837	8.73824	2.37e-18	2.08e-12			chr15	90456248	90456387	2	290829	290830	290821	290830	8.84303	9.32e-19	0.479103	0.0527853	0.479103	0.0527853	9.07645	1.12e-19	1.52e-13
chr9	12775700	12776218	4	463825	463828	463825	463828	8.73686	2.4e-18	0.459623	0.0526073	0.459623	0.0526073	8.73686	2.4e-18	2.11e-12			chr16	56702158	56703568	8	316363	316370	316357	316373	5.75041	8.9e-09	0.348658	0.038414	0.348658	0.038414	9.07632	1.12e-19	1.52e-13
chr16	31225957	31226334	2	177094	177095	177094	177097	8.40466	4.29e-17	0.512239	0.0586369	0.512239	0.0586369	8.73578	2.42e-18	2.13e-12			chr7	4754502	4755415	9	734815	734823	734815	734823	9.07279	1.16e-19	0.340823	0.0375654	0.340823	0.0375654	9.07279	1.16e-19	1.57e-13
chr8	35093411	35093901	2	449193	449194	449193	449196	8.62641	6.33e-18	0.524545	0.0600545	0.524545	0.0600545	8.73447	2.45e-18	2.16e-12			chr8	117950086	117950929	12	804475	804486	804475	804486	9.0726	1.16e-19	0.305767	0.0337023	0.305767	0.0337023	9.0726	1.16e-19	1.57e-13
chr3	24536077	24536327	6	309163	309168	309162	309186	7.67553	1.65e-14	0.418483	0.0479134	0.418483	0.0479134	8.73416	2.45e-18	2.16e-12			chr1	9653338	9653617	2	8348	8349	8348	8349	9.07255	1.16e-19	0.43909	0.0483976	0.43909	0.0483976	9.07255	1.16e-19	1.57e-13
chrX	130192134	130192575	6	481766	481771	481761	481772	7.47589	7.67e-14	0.37839	0.0433248	0.37839	0.0433248	8.7338	2.46e-18	2.17e-12			chr11	2292512	2292544	3	126810	126812	126798	126830	7.14784	8.82e-13	0.44918	0.0495149	0.44918	0.0495149	9.07162	1.17e-19	1.59e-13
chr19	54926805	54927291	2	245770	245771	245765	245776	8.14439	3.81e-16	0.494268	0.0565972	0.494268	0.0565972	8.73308	2.48e-18	2.18e-12			chr1	230777685	230777845	3	76043	76045	76042	76046	8.7248	2.67e-18	0.443471	0.0488862	0.443471	0.0488862	9.0715	1.17e-19	1.59e-13
chr7	121513538	121513704	3	433673	433675	433668	433677	7.71161	1.24e-14	0.4992	0.0571677	0.4992	0.0571677	8.73221	2.5e-18	2.2e-12			chr6	158050405	158050429	2	723953	723954	723953	723954	9.07092	1.18e-19	0.543106	0.0598733	0.543106	0.0598733	9.07092	1.18e-19	1.6e-13
chr14	38066873	38069001	13	139592	139604	139592	139606	8.24141	1.7e-16	0.284549	0.0325864	0.284549	0.0325864	8.73212	2.5e-18	2.2e-12			chr5	17444061	17444401	5	637980	637984	637980	637984	9.07048	1.18e-19	0.494648	0.0545338	0.494648	0.0545338	9.07048	1.18e-19	1.6e-13
chr13	46189838	46190198	9	128704	128712	128704	128712	8.73183	2.51e-18	0.401632	0.0459963	0.401632	0.0459963	8.73183	2.51e-18	2.21e-12			chr8	48648813	48649326	4	791555	791558	791555	791559	9.05651	1.35e-19	0.402564	0.0443938	0.402564	0.0443938	9.06801	1.21e-19	1.64e-13
chr1	70033739	70034475	4	22271	22274	22263	22275	7.68692	1.51e-14	0.432539	0.0495364	0.432539	0.0495364	8.73173	2.51e-18	2.21e-12			chr3	46037592	46037976	4	558182	558185	558178	558185	6.03084	1.63e-09	0.366953	0.0404684	0.366953	0.0404684	9.06764	1.22e-19	1.64e-13
chr9	120507228	120507431	2	468459	468460	468458	468460	8.39175	4.79e-17	0.513833	0.058849	0.513833	0.058849	8.73138	2.52e-18	2.22e-12			chr17	41277974	41278357	9	354640	354648	354640	354653	7.70322	1.33e-14	0.470819	0.0519306	0.470819	0.0519306	9.06632	1.23e-19	1.66e-13
chr3	62362660	62364171	11	316012	316022	316012	316028	8.43669	3.26e-17	0.307137	0.0351783	0.307137	0.0351783	8.73087	2.53e-18	2.23e-12			chr22	43040446	43041146	7	541424	541430	541424	541431	8.51553	1.66e-17	0.419115	0.0462317	0.419115	0.0462317	9.06553	1.24e-19	1.68e-13
chr5	16936819	16936927	3	355873	355875	355861	355875	6.35991	2.02e-10	0.488274	0.0559272	0.488274	0.0559272	8.73053	2.53e-18	2.23e-12			chr1	247581408	247581456	3	80949	80951	80949	80951	9.06468	1.25e-19	0.52143	0.0575232	0.52143	0.0575232	9.06468	1.25e-19	1.69e-13
chr13	114876964	114877260	2	136506	136507	136506	136507	8.73046	2.54e-18	0.461918	0.0529088	0.461918	0.0529088	8.73046	2.54e-18	2.23e-12			chr7	43797882	43797898	2	745615	745616	745613	745616	7.78868	6.77e-15	0.537049	0.0592525	0.537049	0.0592525	9.06375	1.26e-19	1.7e-13
chr8	80803207	80803526	4	453983	453986	453982	453986	8.3349	7.76e-17	0.480056	0.0549881	0.480056	0.0549881	8.73018	2.54e-18	2.24e-12			chr15	41309253	41309723	2	272627	272628	272625	272628	7.8644	3.71e-15	0.511801	0.0564674	0.511801	0.0564674	9.06365	1.26e-19	1.71e-13
chr1	50883013	50883329	2	19353	19354	19353	19355	8.29174	1.12e-16	0.496927	0.0569248	0.496927	0.0569248	8.72954	2.56e-18	2.25e-12			chr22	24890809	24890814	3	532417	532419	532414	532428	7.95461	1.8e-15	0.524441	0.0578686	0.524441	0.0578686	9.06262	1.27e-19	1.72e-13
chr6	144607911	144608178	3	406680	406682	406680	406684	7.4155	1.21e-13	0.513542	0.0588283	0.513542	0.0588283	8.72951	2.56e-18	2.25e-12			chr5	1876337	1876719	3	633952	633954	633940	633955	7.21241	5.5e-13	0.365826	0.0403672	0.365826	0.0403672	9.06245	1.28e-19	1.73e-13
chr3	64430667	64431038	4	316285	316288	316283	316288	8.51496	1.67e-17	0.447073	0.0512178	0.447073	0.0512178	8.72886	2.57e-18	2.26e-12			chr17	34058527	34059260	6	349655	349660	349655	349660	9.06202	1.28e-19	0.33691	0.0371783	0.33691	0.0371783	9.06202	1.28e-19	1.73e-13
chr19	44905343	44905916	7	240281	240287	240281	240287	8.72846	2.58e-18	0.431195	0.049401	0.431195	0.049401	8.72846	2.58e-18	2.27e-12			chr10	94180046	94180913	6	106633	106638	106632	106638	8.84672	9.01e-19	0.312653	0.0345018	0.312653	0.0345018	9.06194	1.28e-19	1.73e-13
chr6	30698706	30698734	3	386208	386210	386207	386217	6.57356	4.91e-11	0.511235	0.0585778	0.511235	0.0585778	8.72744	2.6e-18	2.29e-12			chr17	79420246	79420436	4	374546	374549	374545	374549	8.26298	1.42e-16	0.399274	0.0440637	0.399274	0.0440637	9.06129	1.29e-19	1.74e-13
chr5	134527034	134527449	4	366182	366185	366178	366185	8.47975	2.26e-17	0.378907	0.0434193	0.378907	0.0434193	8.7267	2.62e-18	2.31e-12			chr1	79472361	79472452	3	37486	37488	37484	37493	6.66418	2.66e-11	0.447981	0.0494402	0.447981	0.0494402	9.06108	1.29e-19	1.75e-13
chr19	30866194	30866202	2	235381	235382	235378	235383	7.15564	8.33e-13	0.56967	0.0652801	0.56967	0.0652801	8.72655	2.63e-18	2.31e-12			chr16	84118667	84118790	3	326155	326157	326155	326157	9.05634	1.35e-19	0.441608	0.0487623	0.441608	0.0487623	9.05634	1.35e-19	1.82e-13
chr7	27209195	27209582	9	420339	420347	420336	420349	8.20953	2.22e-16	0.38634	0.0442761	0.38634	0.0442761	8.72571	2.65e-18	2.33e-12			chr1	29212825	29213233	4	20257	20260	20257	20265	5.79515	6.83e-09	0.442144	0.0488217	0.442144	0.0488217	9.0563	1.35e-19	1.83e-13
chr1	53527412	53527576	4	19858	19861	19858	19864	7.97798	1.49e-15	0.520106	0.0596108	0.520106	0.0596108	8.72502	2.66e-18	2.34e-12			chr1	223538174	223538379	4	72842	72845	72842	72846	8.34429	7.16e-17	0.41113	0.0453974	0.41113	0.0453974	9.05624	1.35e-19	1.83e-13
chr1	50834056	50834230	2	19337	19338	19337	19338	8.72448	2.67e-18	0.492864	0.0564921	0.492864	0.0564921	8.72448	2.67e-18	2.35e-12			chr16	3354591	3355079	3	300992	300994	300992	300995	8.27873	1.25e-16	0.441034	0.0487037	0.441034	0.0487037	9.05544	1.36e-19	1.84e-13
[truncated: 10,092 more rows]

## Sheet: ST3_age
SABRE baseline
	EEAA~ethnicity			EEAA~ethnicity + BMI + smoking			IEAA~ethnicity			IEAA~ethnicity + BMI + smoking
[truncated: 14 more rows]

## Sheet: ST4_cellcount_stats
SABRE baseline
[truncated: 19 more rows]

## Sheet: ST5_compare_snp_models
rsid	probeID	model: methylation~ethnicity				model: methylation~ethnicity + SNP				population differences in allele frequency
[truncated: 9,383 more rows]

[truncated: 4 more sheets: ST6_GxE, ST7_ANNOVAR, ST8_GO, ST9_LOLA]
